# Supplementary material for: Gut microbiota causally affects ulcerative colitis by potential mediation of plasma metabolites: A Mendelian randomization study
Source: Medicine (Baltimore). 2025 Jun 27;104(26):e42791. doi: 10.1097/MD.0000000000042791 (PMC12212764; doi:10.1097/MD.0000000000042791)
Supplement: Supplementary file 1 [file medi-104-e42791-s001.xlsx]

## Sheet: Table S1
Table S1. Overview of the data sources and information used in this study.
Vairables	PMID	Publication year	Journal	Total subjects	n. of cases	n. of controls	Race
Gut microbiota	35115690	2022	Nat Genet	7738	/	/	European
Metabolites	36635386	2023	Nat Genet	8299	/	/	Canadian
Ulcerative Colitis	36653562	2023	Nature	/	6435	446419	European

## Sheet: Table S2
Table S2. The characteristics of 54 SNPs analyzing the causal effects of the 6 gut microbial taxas on UC
ExposureID	Exposure	Outcome	SNPs	EA	OA	β.exposure	EAF.exposure	SE.exposure	p.value	R2	F
GCST90027711	k_Bacteria.p_Firmicutes.c_Clostridia.o_Clostridiales.f_Lachnospiraceae.g_Dorea	Ulcerative colitis	rs12541342	G	A	0.093164	0.221209	0.0207363	7.03e-06	0.0026018	20.18
GCST90027711	k_Bacteria.p_Firmicutes.c_Clostridia.o_Clostridiales.f_Lachnospiraceae.g_Dorea	Ulcerative colitis	rs404634	C	T	-0.104495	0.748588	0.0196008	9.76e-08	0.0036595	28.4139
GCST90027711	k_Bacteria.p_Firmicutes.c_Clostridia.o_Clostridiales.f_Lachnospiraceae.g_Dorea	Ulcerative colitis	rs56398621	T	C	0.102895	0.152007	0.023198	9.19e-06	0.00253602	19.6685
GCST90027711	k_Bacteria.p_Firmicutes.c_Clostridia.o_Clostridiales.f_Lachnospiraceae.g_Dorea	Ulcerative colitis	rs74448283	T	C	-0.13565	0.0895522	0.0294121	3.99e-06	0.00274137	21.2655
GCST90027711	k_Bacteria.p_Firmicutes.c_Clostridia.o_Clostridiales.f_Lachnospiraceae.g_Dorea	Ulcerative colitis	rs7479452	G	A	-0.0876759	0.246189	0.0195897	7.62e-06	0.00258199	20.0259
GCST90027739	k_Bacteria.p_Firmicutes.c_Bacilli.o_Lactobacillales	Ulcerative colitis	rs11694441	A	C	-0.156202	0.125619	0.0340182	4.4e-06	0.00271732	21.0784
GCST90027739	k_Bacteria.p_Firmicutes.c_Bacilli.o_Lactobacillales	Ulcerative colitis	rs12064418	T	C	0.149719	0.163086	0.0336029	8.37e-06	0.00255892	19.8466
GCST90027739	k_Bacteria.p_Firmicutes.c_Bacilli.o_Lactobacillales	Ulcerative colitis	rs12889801	T	C	-0.101056	0.498558	0.0226416	8.07e-06	0.00256782	19.9158
GCST90027739	k_Bacteria.p_Firmicutes.c_Bacilli.o_Lactobacillales	Ulcerative colitis	rs1400577	G	A	-0.102174	0.600301	0.0225061	5.63e-06	0.00265639	20.6045
GCST90027739	k_Bacteria.p_Firmicutes.c_Bacilli.o_Lactobacillales	Ulcerative colitis	rs17052168	C	T	0.155888	0.11767	0.0348837	7.87e-06	0.00257412	19.9648
GCST90027739	k_Bacteria.p_Firmicutes.c_Bacilli.o_Lactobacillales	Ulcerative colitis	rs1960416	T	C	0.13484	0.175817	0.029836	6.2e-06	0.00263259	20.4195
GCST90027739	k_Bacteria.p_Firmicutes.c_Bacilli.o_Lactobacillales	Ulcerative colitis	rs3892326	C	T	-0.131019	0.480319	0.0241887	6.08e-08	0.00377722	29.3314
GCST90027739	k_Bacteria.p_Firmicutes.c_Bacilli.o_Lactobacillales	Ulcerative colitis	rs75005855	A	T	-0.23429	0.053901	0.051872	6.28e-06	0.00262948	20.3953
GCST90027739	k_Bacteria.p_Firmicutes.c_Bacilli.o_Lactobacillales	Ulcerative colitis	rs76752365	C	G	-0.159306	0.135036	0.0326209	1.04e-06	0.0030726	23.8429
GCST90027739	k_Bacteria.p_Firmicutes.c_Bacilli.o_Lactobacillales	Ulcerative colitis	rs7703260	C	T	-0.151658	0.155324	0.0305978	7.18e-07	0.00316477	24.5604
GCST90027739	k_Bacteria.p_Firmicutes.c_Bacilli.o_Lactobacillales	Ulcerative colitis	rs77655905	A	G	0.165351	0.103922	0.0366567	6.46e-06	0.00262263	20.3421
GCST90027739	k_Bacteria.p_Firmicutes.c_Bacilli.o_Lactobacillales	Ulcerative colitis	rs946119	T	C	-0.169496	0.107641	0.036581	3.6e-06	0.0027668	21.4634
GCST90027751	k_Bacteria.p_Proteobacteria	Ulcerative colitis	rs10943378	A	G	0.0932157	0.198179	0.0205589	5.79e-06	0.00264972	20.5527
GCST90027751	k_Bacteria.p_Proteobacteria	Ulcerative colitis	rs12598268	T	C	-0.160888	0.0704435	0.0324225	6.97e-07	0.00317207	24.6172
GCST90027751	k_Bacteria.p_Proteobacteria	Ulcerative colitis	rs12661131	T	C	0.122143	0.109594	0.0266441	4.56e-06	0.0027085	21.0099
GCST90027751	k_Bacteria.p_Proteobacteria	Ulcerative colitis	rs1447497	T	C	0.0901888	0.757996	0.0195661	4.04e-06	0.00273827	21.2414
GCST90027751	k_Bacteria.p_Proteobacteria	Ulcerative colitis	rs2004833	T	G	0.078305	0.651453	0.0169375	3.78e-06	0.00275457	21.3682
GCST90027751	k_Bacteria.p_Proteobacteria	Ulcerative colitis	rs28431837	A	G	0.102889	0.193058	0.0205544	5.57e-07	0.00322773	25.0506
GCST90027751	k_Bacteria.p_Proteobacteria	Ulcerative colitis	rs35223586	G	A	-0.0792222	0.453392	0.0175504	6.36e-06	0.00262633	20.3708
GCST90027751	k_Bacteria.p_Proteobacteria	Ulcerative colitis	rs73232724	T	C	0.16743	0.0515544	0.0367396	5.18e-06	0.00267671	20.7626
GCST90027751	k_Bacteria.p_Proteobacteria	Ulcerative colitis	rs79965903	G	A	0.138401	0.0738342	0.031028	8.18e-06	0.00256462	19.8909
GCST90027751	k_Bacteria.p_Proteobacteria	Ulcerative colitis	rs857127	G	T	0.0749198	0.528904	0.0165775	6.2e-06	0.00263257	20.4193
GCST90027783	k_Bacteria.p_Firmicutes.c_Bacilli.o_Lactobacillales.f_Streptococcaceae.g_Streptococcus.s_Streptococcus_parasanguinis	Ulcerative colitis	rs117329402	T	G	-0.354823	0.0607412	0.07614	3.16e-06	0.00279867	21.7112
GCST90027783	k_Bacteria.p_Firmicutes.c_Bacilli.o_Lactobacillales.f_Streptococcaceae.g_Streptococcus.s_Streptococcus_parasanguinis	Ulcerative colitis	rs1893286	G	T	-0.208354	0.237649	0.0455351	4.75e-06	0.00269841	20.9314
GCST90027783	k_Bacteria.p_Firmicutes.c_Bacilli.o_Lactobacillales.f_Streptococcaceae.g_Streptococcus.s_Streptococcus_parasanguinis	Ulcerative colitis	rs6481791	C	T	-0.238809	0.84059	0.0503807	2.14e-06	0.00289524	22.4626
GCST90027840	k_Bacteria.p_Firmicutes.c_Clostridia.o_Clostridiales.f_Lachnospiraceae.g_Blautia.s_Ruminococcus_obeum	Ulcerative colitis	rs1005544	G	C	0.161728	0.1134	0.0296976	5.16e-08	0.00381801	29.6493
GCST90027840	k_Bacteria.p_Firmicutes.c_Clostridia.o_Clostridiales.f_Lachnospiraceae.g_Blautia.s_Ruminococcus_obeum	Ulcerative colitis	rs11072031	T	C	-0.148901	0.0987861	0.0319625	3.18e-06	0.00279686	21.6972
GCST90027840	k_Bacteria.p_Firmicutes.c_Clostridia.o_Clostridiales.f_Lachnospiraceae.g_Blautia.s_Ruminococcus_obeum	Ulcerative colitis	rs12581302	G	T	-0.0966547	0.251799	0.0217815	9.1e-06	0.00253827	19.686
GCST90027840	k_Bacteria.p_Firmicutes.c_Clostridia.o_Clostridiales.f_Lachnospiraceae.g_Blautia.s_Ruminococcus_obeum	Ulcerative colitis	rs140443231	T	C	0.182799	0.0577511	0.0401808	5.38e-06	0.0026676	20.6918
GCST90027840	k_Bacteria.p_Firmicutes.c_Clostridia.o_Clostridiales.f_Lachnospiraceae.g_Blautia.s_Ruminococcus_obeum	Ulcerative colitis	rs17773250	C	T	-0.185004	0.0817904	0.0370825	6.07e-07	0.00320628	24.8836
GCST90027840	k_Bacteria.p_Firmicutes.c_Clostridia.o_Clostridiales.f_Lachnospiraceae.g_Blautia.s_Ruminococcus_obeum	Ulcerative colitis	rs28802725	C	T	-0.0921239	0.296617	0.0200213	4.2e-06	0.00272863	21.1664
GCST90027840	k_Bacteria.p_Firmicutes.c_Clostridia.o_Clostridiales.f_Lachnospiraceae.g_Blautia.s_Ruminococcus_obeum	Ulcerative colitis	rs36122201	C	T	-0.105631	0.339153	0.0198455	1.02e-07	0.00364791	28.3236
GCST90027840	k_Bacteria.p_Firmicutes.c_Clostridia.o_Clostridiales.f_Lachnospiraceae.g_Blautia.s_Ruminococcus_obeum	Ulcerative colitis	rs4445887	T	C	0.0933017	0.582047	0.0195838	1.9e-06	0.00292473	22.6921
GCST90027840	k_Bacteria.p_Firmicutes.c_Clostridia.o_Clostridiales.f_Lachnospiraceae.g_Blautia.s_Ruminococcus_obeum	Ulcerative colitis	rs4761660	T	G	-0.179485	0.934154	0.0377167	1.95e-06	0.00291804	22.6401
GCST90027840	k_Bacteria.p_Firmicutes.c_Clostridia.o_Clostridiales.f_Lachnospiraceae.g_Blautia.s_Ruminococcus_obeum	Ulcerative colitis	rs6570332	T	C	-0.0874929	0.671814	0.0196528	8.51e-06	0.00255481	19.8146
GCST90027840	k_Bacteria.p_Firmicutes.c_Clostridia.o_Clostridiales.f_Lachnospiraceae.g_Blautia.s_Ruminococcus_obeum	Ulcerative colitis	rs708686	T	C	-0.100234	0.279232	0.020876	1.58e-06	0.00297041	23.0475
GCST90027840	k_Bacteria.p_Firmicutes.c_Clostridia.o_Clostridiales.f_Lachnospiraceae.g_Blautia.s_Ruminococcus_obeum	Ulcerative colitis	rs73098536	G	A	0.148753	0.0838947	0.0333766	8.32e-06	0.00256039	19.858
GCST90027840	k_Bacteria.p_Firmicutes.c_Clostridia.o_Clostridiales.f_Lachnospiraceae.g_Blautia.s_Ruminococcus_obeum	Ulcerative colitis	rs7793841	A	G	-0.0933565	0.612525	0.019343	1.39e-06	0.0030013	23.288
GCST90027855	k_Bacteria.p_Firmicutes.c_Clostridia.o_Clostridiales.f_Lachnospiraceae.g_Roseburia.s_Roseburia_intestinalis	Ulcerative colitis	rs12592099	C	G	-0.0967904	0.334082	0.0208836	3.57e-06	0.00276835	21.4754
GCST90027855	k_Bacteria.p_Firmicutes.c_Clostridia.o_Clostridiales.f_Lachnospiraceae.g_Roseburia.s_Roseburia_intestinalis	Ulcerative colitis	rs2087796	C	T	0.109263	0.773341	0.0234779	3.26e-06	0.00279116	21.6529
GCST90027855	k_Bacteria.p_Firmicutes.c_Clostridia.o_Clostridiales.f_Lachnospiraceae.g_Roseburia.s_Roseburia_intestinalis	Ulcerative colitis	rs4834490	C	T	-0.102556	0.752106	0.0228527	7.2e-06	0.00259589	20.1341
GCST90027855	k_Bacteria.p_Firmicutes.c_Clostridia.o_Clostridiales.f_Lachnospiraceae.g_Roseburia.s_Roseburia_intestinalis	Ulcerative colitis	rs6871001	C	T	0.0891786	0.435941	0.0195236	4.93e-06	0.00268908	20.8588
GCST90027855	k_Bacteria.p_Firmicutes.c_Clostridia.o_Clostridiales.f_Lachnospiraceae.g_Roseburia.s_Roseburia_intestinalis	Ulcerative colitis	rs7112918	C	T	0.0890031	0.469469	0.0198129	7.05e-06	0.00260108	20.1744
GCST90027855	k_Bacteria.p_Firmicutes.c_Clostridia.o_Clostridiales.f_Lachnospiraceae.g_Roseburia.s_Roseburia_intestinalis	Ulcerative colitis	rs72697383	A	C	0.13667	0.14746	0.0279205	9.83e-07	0.00308694	23.9545
GCST90027855	k_Bacteria.p_Firmicutes.c_Clostridia.o_Clostridiales.f_Lachnospiraceae.g_Roseburia.s_Roseburia_intestinalis	Ulcerative colitis	rs76557325	G	A	-0.166509	0.0796945	0.0373612	8.32e-06	0.0025603	19.8573
GCST90027855	k_Bacteria.p_Firmicutes.c_Clostridia.o_Clostridiales.f_Lachnospiraceae.g_Roseburia.s_Roseburia_intestinalis	Ulcerative colitis	rs778342	A	G	0.170187	0.0821165	0.036489	3.1e-06	0.00280337	21.7479
GCST90027855	k_Bacteria.p_Firmicutes.c_Clostridia.o_Clostridiales.f_Lachnospiraceae.g_Roseburia.s_Roseburia_intestinalis	Ulcerative colitis	rs8006559	G	A	-0.206063	0.0511182	0.0445341	3.71e-06	0.00275921	21.4043

## Sheet: Table S3
Table S3. The causal effects of 6 gut microbial taxas on UC
Exposure	Outcome	Method	nSNP	p.value	OR	OR_LCI95	OR_UCI95
k_Bacteria.p_Firmicutes.c_Clostridia.o_Clostridiales.f_Lachnospiraceae.g_Dorea	Ulcerative Colitis	MR Egger	5	0.103741	5.32942	1.29097	22.001
k_Bacteria.p_Firmicutes.c_Clostridia.o_Clostridiales.f_Lachnospiraceae.g_Dorea	Ulcerative Colitis	Weighted median	5	0.253972	1.17579	0.890206	1.553
k_Bacteria.p_Firmicutes.c_Clostridia.o_Clostridiales.f_Lachnospiraceae.g_Dorea	Ulcerative Colitis	Inverse variance weighted	5	0.0387399	1.26402	1.0122	1.5785
k_Bacteria.p_Firmicutes.c_Clostridia.o_Clostridiales.f_Lachnospiraceae.g_Dorea	Ulcerative Colitis	Simple mode	5	0.7908	1.06384	0.693637	1.63161
k_Bacteria.p_Firmicutes.c_Clostridia.o_Clostridiales.f_Lachnospiraceae.g_Dorea	Ulcerative Colitis	Weighted mode	5	0.737273	1.07042	0.738756	1.55099
k_Bacteria.p_Firmicutes.c_Bacilli.o_Lactobacillales	Ulcerative Colitis	MR Egger	12	0.762812	0.936507	0.618693	1.41758
k_Bacteria.p_Firmicutes.c_Bacilli.o_Lactobacillales	Ulcerative Colitis	Weighted median	12	0.0347627	0.880208	0.781875	0.990908
k_Bacteria.p_Firmicutes.c_Bacilli.o_Lactobacillales	Ulcerative Colitis	Inverse variance weighted	12	0.0293764	0.904522	0.826433	0.98999
k_Bacteria.p_Firmicutes.c_Bacilli.o_Lactobacillales	Ulcerative Colitis	Simple mode	12	0.0770069	0.82923	0.687019	1.00088
k_Bacteria.p_Firmicutes.c_Bacilli.o_Lactobacillales	Ulcerative Colitis	Weighted mode	12	0.0941516	0.838997	0.695329	1.01235
k_Bacteria.p_Proteobacteria	Ulcerative Colitis	MR Egger	10	0.543939	1.17497	0.713599	1.93462
k_Bacteria.p_Proteobacteria	Ulcerative Colitis	Weighted median	10	0.140933	1.15457	0.953509	1.39802
k_Bacteria.p_Proteobacteria	Ulcerative Colitis	Inverse variance weighted	10	0.00346966	1.21472	1.06617	1.38396
k_Bacteria.p_Proteobacteria	Ulcerative Colitis	Simple mode	10	0.0567431	1.41388	1.03626	1.92911
k_Bacteria.p_Proteobacteria	Ulcerative Colitis	Weighted mode	10	0.335368	1.14206	0.884284	1.47498
k_Bacteria.p_Firmicutes.c_Bacilli.o_Lactobacillales.f_Streptococcaceae.g_Streptococcus.s_Streptococcus_parasanguinis	Ulcerative Colitis	MR Egger	3	0.700515	0.839093	0.426719	1.64998
k_Bacteria.p_Firmicutes.c_Bacilli.o_Lactobacillales.f_Streptococcaceae.g_Streptococcus.s_Streptococcus_parasanguinis	Ulcerative Colitis	Weighted median	3	0.144449	0.898172	0.777538	1.03752
k_Bacteria.p_Firmicutes.c_Bacilli.o_Lactobacillales.f_Streptococcaceae.g_Streptococcus.s_Streptococcus_parasanguinis	Ulcerative Colitis	Inverse variance weighted	3	0.0246429	0.882416	0.791197	0.984152
k_Bacteria.p_Firmicutes.c_Bacilli.o_Lactobacillales.f_Streptococcaceae.g_Streptococcus.s_Streptococcus_parasanguinis	Ulcerative Colitis	Simple mode	3	0.390059	0.912791	0.774489	1.07579
k_Bacteria.p_Firmicutes.c_Bacilli.o_Lactobacillales.f_Streptococcaceae.g_Streptococcus.s_Streptococcus_parasanguinis	Ulcerative Colitis	Weighted mode	3	0.385473	0.910573	0.770777	1.07572
k_Bacteria.p_Firmicutes.c_Clostridia.o_Clostridiales.f_Lachnospiraceae.g_Blautia.s_Ruminococcus_obeum	Ulcerative Colitis	MR Egger	13	0.712231	0.918228	0.590359	1.42818
k_Bacteria.p_Firmicutes.c_Clostridia.o_Clostridiales.f_Lachnospiraceae.g_Blautia.s_Ruminococcus_obeum	Ulcerative Colitis	Weighted median	13	0.330492	0.927962	0.798238	1.07877
k_Bacteria.p_Firmicutes.c_Clostridia.o_Clostridiales.f_Lachnospiraceae.g_Blautia.s_Ruminococcus_obeum	Ulcerative Colitis	Inverse variance weighted	13	0.0416599	0.891061	0.797454	0.995655
k_Bacteria.p_Firmicutes.c_Clostridia.o_Clostridiales.f_Lachnospiraceae.g_Blautia.s_Ruminococcus_obeum	Ulcerative Colitis	Simple mode	13	0.921966	0.987332	0.7691	1.26749
k_Bacteria.p_Firmicutes.c_Clostridia.o_Clostridiales.f_Lachnospiraceae.g_Blautia.s_Ruminococcus_obeum	Ulcerative Colitis	Weighted mode	13	0.256661	0.86338	0.677978	1.09948
k_Bacteria.p_Firmicutes.c_Clostridia.o_Clostridiales.f_Lachnospiraceae.g_Roseburia.s_Roseburia_intestinalis	Ulcerative Colitis	MR Egger	9	0.0454787	0.543451	0.332253	0.888899
k_Bacteria.p_Firmicutes.c_Clostridia.o_Clostridiales.f_Lachnospiraceae.g_Roseburia.s_Roseburia_intestinalis	Ulcerative Colitis	Weighted median	9	0.0629361	0.848349	0.713337	1.00891
k_Bacteria.p_Firmicutes.c_Clostridia.o_Clostridiales.f_Lachnospiraceae.g_Roseburia.s_Roseburia_intestinalis	Ulcerative Colitis	Inverse variance weighted	9	0.0192965	0.857376	0.753683	0.975334
k_Bacteria.p_Firmicutes.c_Clostridia.o_Clostridiales.f_Lachnospiraceae.g_Roseburia.s_Roseburia_intestinalis	Ulcerative Colitis	Simple mode	9	0.279988	0.853408	0.65269	1.11585
k_Bacteria.p_Firmicutes.c_Clostridia.o_Clostridiales.f_Lachnospiraceae.g_Roseburia.s_Roseburia_intestinalis	Ulcerative Colitis	Weighted mode	9	0.280691	0.855278	0.656272	1.11463

## Sheet: Table S4
Table S4. The causal effects of 6 gut microbial taxas on UC
id	exposure	outcome	Q	Q_pval	egger_intercept	egger_intercept_pval	MR.PRESSO.Global.Test	MR.PRESSO.Global.Test.P
GCST90027711	k_Bacteria.p_Firmicutes.c_Clostridia.o_Clostridiales.f_Lachnospiraceae.g_Dorea	Ulcerative Colitis	5.1849	0.268846	-0.147501	0.138214	7.98802	0.331
GCST90027739	k_Bacteria.p_Firmicutes.c_Bacilli.o_Lactobacillales	Ulcerative Colitis	5.82354	0.884875	-0.00514053	0.869671	6.84427	0.903
GCST90027751	k_Bacteria.p_Proteobacteria	Ulcerative Colitis	9.04641	0.433002	0.00360975	0.895107	10.9668	0.497
GCST90027783	k_Bacteria.p_Firmicutes.c_Bacilli.o_Lactobacillales.f_Streptococcaceae.g_Streptococcus.s_Streptococcus_parasanguinis	Ulcerative Colitis	1.86943	0.392697	0.0131947	0.90551	NA	NA
GCST90027840	k_Bacteria.p_Firmicutes.c_Clostridia.o_Clostridiales.f_Lachnospiraceae.g_Blautia.s_Ruminococcus_obeum	Ulcerative Colitis	12.1929	0.430315	-0.00355259	0.892661	14.482	0.439
GCST90027855	k_Bacteria.p_Firmicutes.c_Clostridia.o_Clostridiales.f_Lachnospiraceae.g_Roseburia.s_Roseburia_intestinalis	Ulcerative Colitis	7.64373	0.469022	0.0544148	0.101882	9.51436	0.516

## Sheet: Table S5
Table S5. The causal effects of UC on 6 gut microbial taxas
OutcomeID	Exposure	Outcome	Methods	nsnp	p.value	OR	OR_lci95	OR_uci95
GCST90027711	Ulcerative Colitis	k__Bacteria.p__Firmicutes.c__Clostridia.o__Clostridiales.f__Lachnospiraceae.g__Dorea	MR Egger	31	0.799802	0.97744	0.82073	1.16407
GCST90027711	Ulcerative Colitis	k__Bacteria.p__Firmicutes.c__Clostridia.o__Clostridiales.f__Lachnospiraceae.g__Dorea	Weighted median	31	0.324651	0.968196	0.907886	1.03251
GCST90027711	Ulcerative Colitis	k__Bacteria.p__Firmicutes.c__Clostridia.o__Clostridiales.f__Lachnospiraceae.g__Dorea	Inverse-variance weighted	31	0.181656	0.964201	0.913977	1.01719
GCST90027711	Ulcerative Colitis	k__Bacteria.p__Firmicutes.c__Clostridia.o__Clostridiales.f__Lachnospiraceae.g__Dorea	Simple mode	31	0.42565	0.94733	0.830757	1.08026
GCST90027711	Ulcerative Colitis	k__Bacteria.p__Firmicutes.c__Clostridia.o__Clostridiales.f__Lachnospiraceae.g__Dorea	Weighted mode	31	0.987177	0.999031	0.888489	1.12333
GCST90027739	Ulcerative Colitis	k__Bacteria.p__Firmicutes.c__Bacilli.o__Lactobacillales	MR Egger	31	0.192893	0.86866	0.70622	1.06846
GCST90027739	Ulcerative Colitis	k__Bacteria.p__Firmicutes.c__Bacilli.o__Lactobacillales	Weighted median	31	0.606963	0.978	0.898523	1.06451
GCST90027739	Ulcerative Colitis	k__Bacteria.p__Firmicutes.c__Bacilli.o__Lactobacillales	Inverse-variance weighted	31	0.689193	0.98676	0.924366	1.05337
GCST90027739	Ulcerative Colitis	k__Bacteria.p__Firmicutes.c__Bacilli.o__Lactobacillales	Simple mode	31	0.924659	1.00948	0.831609	1.22538
GCST90027739	Ulcerative Colitis	k__Bacteria.p__Firmicutes.c__Bacilli.o__Lactobacillales	Weighted mode	31	0.830313	0.981391	0.827708	1.16361
GCST90027751	Ulcerative Colitis	k__Bacteria.p__Proteobacteria	MR Egger	27	0.672284	0.970295	0.845156	1.11396
GCST90027751	Ulcerative Colitis	k__Bacteria.p__Proteobacteria	Weighted median	27	0.897793	0.995879	0.935061	1.06065
GCST90027751	Ulcerative Colitis	k__Bacteria.p__Proteobacteria	Inverse-variance weighted	27	0.47432	1.01616	0.972507	1.06176
GCST90027751	Ulcerative Colitis	k__Bacteria.p__Proteobacteria	Simple mode	27	0.626658	1.03111	0.912709	1.16487
GCST90027751	Ulcerative Colitis	k__Bacteria.p__Proteobacteria	Weighted mode	27	0.944133	0.995701	0.883692	1.12191
GCST90027783	Ulcerative Colitis	k__Bacteria.p__Firmicutes.c__Bacilli.o__Lactobacillales.f__Streptococcaceae.g__Streptococcus.s__Streptococcus_parasanguinis	MR Egger	31	0.954828	1.00879	0.747089	1.36217
GCST90027783	Ulcerative Colitis	k__Bacteria.p__Firmicutes.c__Bacilli.o__Lactobacillales.f__Streptococcaceae.g__Streptococcus.s__Streptococcus_parasanguinis	Weighted median	31	0.200332	1.09227	0.954255	1.25025
GCST90027783	Ulcerative Colitis	k__Bacteria.p__Firmicutes.c__Bacilli.o__Lactobacillales.f__Streptococcaceae.g__Streptococcus.s__Streptococcus_parasanguinis	Inverse-variance weighted	31	0.271146	1.05318	0.960337	1.15499
GCST90027783	Ulcerative Colitis	k__Bacteria.p__Firmicutes.c__Bacilli.o__Lactobacillales.f__Streptococcaceae.g__Streptococcus.s__Streptococcus_parasanguinis	Simple mode	31	0.495146	1.11019	0.825173	1.49367
GCST90027783	Ulcerative Colitis	k__Bacteria.p__Firmicutes.c__Bacilli.o__Lactobacillales.f__Streptococcaceae.g__Streptococcus.s__Streptococcus_parasanguinis	Weighted mode	31	0.393039	1.14061	0.847048	1.53592
GCST90027840	Ulcerative Colitis	k__Bacteria.p__Firmicutes.c__Clostridia.o__Clostridiales.f__Lachnospiraceae.g__Blautia.s__Ruminococcus_obeum	MR Egger	31	0.210102	1.11581	0.943656	1.31937
GCST90027840	Ulcerative Colitis	k__Bacteria.p__Firmicutes.c__Clostridia.o__Clostridiales.f__Lachnospiraceae.g__Blautia.s__Ruminococcus_obeum	Weighted median	31	0.752806	1.0113	0.94301	1.08453
GCST90027840	Ulcerative Colitis	k__Bacteria.p__Firmicutes.c__Clostridia.o__Clostridiales.f__Lachnospiraceae.g__Blautia.s__Ruminococcus_obeum	Inverse variance weighted	31	0.919542	1.00272	0.951317	1.05689
GCST90027840	Ulcerative Colitis	k__Bacteria.p__Firmicutes.c__Clostridia.o__Clostridiales.f__Lachnospiraceae.g__Blautia.s__Ruminococcus_obeum	Simple mode	31	0.940966	0.994271	0.855095	1.1561
GCST90027840	Ulcerative Colitis	k__Bacteria.p__Firmicutes.c__Clostridia.o__Clostridiales.f__Lachnospiraceae.g__Blautia.s__Ruminococcus_obeum	Weighted mode	31	0.737212	1.02007	0.909259	1.14438
GCST90027855	Ulcerative Colitis	k__Bacteria.p__Firmicutes.c__Clostridia.o__Clostridiales.f__Lachnospiraceae.g__Roseburia.s__Roseburia_intestinalis	MR Egger	31	0.295381	0.908718	0.762024	1.08365
GCST90027855	Ulcerative Colitis	k__Bacteria.p__Firmicutes.c__Clostridia.o__Clostridiales.f__Lachnospiraceae.g__Roseburia.s__Roseburia_intestinalis	Weighted median	31	0.891526	1.00499	0.935661	1.07945
GCST90027855	Ulcerative Colitis	k__Bacteria.p__Firmicutes.c__Clostridia.o__Clostridiales.f__Lachnospiraceae.g__Roseburia.s__Roseburia_intestinalis	Inverse variance weighted	31	0.972075	1.00098	0.947414	1.05758
GCST90027855	Ulcerative Colitis	k__Bacteria.p__Firmicutes.c__Clostridia.o__Clostridiales.f__Lachnospiraceae.g__Roseburia.s__Roseburia_intestinalis	Simple mode	31	0.775556	1.02149	0.883748	1.1807
GCST90027855	Ulcerative Colitis	k__Bacteria.p__Firmicutes.c__Clostridia.o__Clostridiales.f__Lachnospiraceae.g__Roseburia.s__Roseburia_intestinalis	Weighted mode	31	0.78726	1.01915	0.889083	1.16824

## Sheet: Table S6
Table S6. The causal effects of plasma metabolites on UC
exposureID	exposure	outcome	method	nsnp	p.value	OR	OR_lci95	OR_uci95
GCST90199628	3-methylhistidine levels	Ulcerative Colitis	MR Egger	28	0.956146	0.994106	0.806869	1.22479
GCST90199628	3-methylhistidine levels	Ulcerative Colitis	Weighted median	28	0.69559	0.970484	0.835241	1.12763
GCST90199628	3-methylhistidine levels	Ulcerative Colitis	Inverse variance weighted	28	0.0215533	0.885198	0.797761	0.982217
GCST90199628	3-methylhistidine levels	Ulcerative Colitis	Simple mode	28	0.293474	0.870534	0.675508	1.12187
GCST90199628	3-methylhistidine levels	Ulcerative Colitis	Weighted mode	28	0.671899	0.964184	0.815937	1.13937
GCST90199639	Imidazole lactate levels	Ulcerative Colitis	MR Egger	28	0.412112	1.04119	0.946919	1.14484
GCST90199639	Imidazole lactate levels	Ulcerative Colitis	Weighted median	28	0.0711973	1.06932	0.99423	1.15007
GCST90199639	Imidazole lactate levels	Ulcerative Colitis	Inverse variance weighted	28	0.0288742	1.06592	1.0066	1.12874
GCST90199639	Imidazole lactate levels	Ulcerative Colitis	Simple mode	28	0.135876	1.13051	0.966826	1.3219
GCST90199639	Imidazole lactate levels	Ulcerative Colitis	Weighted mode	28	0.0409418	1.06792	1.00574	1.13394
GCST90199676	1-oleoylglycerol (18:1) levels	Ulcerative Colitis	MR Egger	30	0.609214	0.957052	0.810328	1.13034
GCST90199676	1-oleoylglycerol (18:1) levels	Ulcerative Colitis	Weighted median	30	0.151046	0.920656	0.822411	1.03064
GCST90199676	1-oleoylglycerol (18:1) levels	Ulcerative Colitis	Inverse variance weighted	30	0.0381148	0.920353	0.85091	0.995463
GCST90199676	1-oleoylglycerol (18:1) levels	Ulcerative Colitis	Simple mode	30	0.963192	0.995344	0.817777	1.21147
GCST90199676	1-oleoylglycerol (18:1) levels	Ulcerative Colitis	Weighted mode	30	0.385008	0.93382	0.802019	1.08728
GCST90199683	Indoleacetate levels	Ulcerative Colitis	MR Egger	29	0.00558012	0.738915	0.606852	0.899718
GCST90199683	Indoleacetate levels	Ulcerative Colitis	Weighted median	29	0.143633	0.912801	0.807736	1.03153
GCST90199683	Indoleacetate levels	Ulcerative Colitis	Inverse variance weighted	29	0.00708984	0.885539	0.810549	0.967468
GCST90199683	Indoleacetate levels	Ulcerative Colitis	Simple mode	29	0.918406	0.988151	0.788255	1.23874
GCST90199683	Indoleacetate levels	Ulcerative Colitis	Weighted mode	29	0.761075	0.969697	0.796768	1.18016
GCST90199697	Dodecanedioate levels	Ulcerative Colitis	MR Egger	24	0.357732	1.14653	0.861946	1.52507
GCST90199697	Dodecanedioate levels	Ulcerative Colitis	Weighted median	24	0.0407499	1.17716	1.00688	1.37624
GCST90199697	Dodecanedioate levels	Ulcerative Colitis	Inverse variance weighted	24	0.0218421	1.13423	1.01847	1.26316
GCST90199697	Dodecanedioate levels	Ulcerative Colitis	Simple mode	24	0.293331	1.19856	0.861593	1.66731
GCST90199697	Dodecanedioate levels	Ulcerative Colitis	Weighted mode	24	0.218293	1.20986	0.900774	1.625
GCST90199742	1-linoleoyl-gpc (18:2) levels	Ulcerative Colitis	MR Egger	29	0.867092	1.01746	0.832332	1.24377
GCST90199742	1-linoleoyl-gpc (18:2) levels	Ulcerative Colitis	Weighted median	29	0.0282371	1.1474	1.01477	1.29737
GCST90199742	1-linoleoyl-gpc (18:2) levels	Ulcerative Colitis	Inverse variance weighted	29	0.0134974	1.14719	1.02878	1.27924
GCST90199742	1-linoleoyl-gpc (18:2) levels	Ulcerative Colitis	Simple mode	29	0.295209	1.12922	0.903239	1.41174
GCST90199742	1-linoleoyl-gpc (18:2) levels	Ulcerative Colitis	Weighted mode	29	0.202923	1.11954	0.944751	1.32667
GCST90199743	Stearoylcarnitine levels	Ulcerative Colitis	MR Egger	20	0.126919	0.718035	0.478593	1.07727
GCST90199743	Stearoylcarnitine levels	Ulcerative Colitis	Weighted median	20	0.0614551	0.86404	0.741345	1.00704
GCST90199743	Stearoylcarnitine levels	Ulcerative Colitis	Inverse variance weighted	20	0.00449498	0.822847	0.719285	0.941319
GCST90199743	Stearoylcarnitine levels	Ulcerative Colitis	Simple mode	20	0.599058	0.926587	0.700654	1.22537
GCST90199743	Stearoylcarnitine levels	Ulcerative Colitis	Weighted mode	20	0.209819	0.860988	0.686819	1.07932
GCST90199775	Gamma-glutamylisoleucine levels	Ulcerative Colitis	MR Egger	16	0.112243	0.895692	0.788549	1.01739
GCST90199775	Gamma-glutamylisoleucine levels	Ulcerative Colitis	Weighted median	16	0.0987696	0.895597	0.785701	1.02086
GCST90199775	Gamma-glutamylisoleucine levels	Ulcerative Colitis	Inverse variance weighted	16	0.0303196	0.909419	0.834541	0.991015
GCST90199775	Gamma-glutamylisoleucine levels	Ulcerative Colitis	Simple mode	16	0.138493	0.817367	0.634908	1.05226
GCST90199775	Gamma-glutamylisoleucine levels	Ulcerative Colitis	Weighted mode	16	0.0639227	0.88476	0.784728	0.997543
GCST90199788	1-arachidonoyl-gpc (20:4n6) levels	Ulcerative Colitis	MR Egger	27	0.0059338	0.848292	0.762033	0.944314
GCST90199788	1-arachidonoyl-gpc (20:4n6) levels	Ulcerative Colitis	Weighted median	27	1.35876e-05	0.858429	0.801375	0.919544
GCST90199788	1-arachidonoyl-gpc (20:4n6) levels	Ulcerative Colitis	Inverse variance weighted	27	0.00287282	0.897871	0.836474	0.963774
GCST90199788	1-arachidonoyl-gpc (20:4n6) levels	Ulcerative Colitis	Simple mode	27	0.468153	0.912964	0.716441	1.1634
GCST90199788	1-arachidonoyl-gpc (20:4n6) levels	Ulcerative Colitis	Weighted mode	27	0.000272269	0.861485	0.80367	0.92346
GCST90199791	1-arachidonoyl-GPE (20:4n6) levels	Ulcerative Colitis	MR Egger	33	0.109144	0.900287	0.794648	1.01997
GCST90199791	1-arachidonoyl-GPE (20:4n6) levels	Ulcerative Colitis	Weighted median	33	0.000287562	0.85071	0.779521	0.928399
GCST90199791	1-arachidonoyl-GPE (20:4n6) levels	Ulcerative Colitis	Inverse variance weighted	33	0.016858	0.919362	0.858104	0.984993
GCST90199791	1-arachidonoyl-GPE (20:4n6) levels	Ulcerative Colitis	Simple mode	33	0.520434	0.934921	0.763182	1.14531
GCST90199791	1-arachidonoyl-GPE (20:4n6) levels	Ulcerative Colitis	Weighted mode	33	0.00468336	0.883088	0.815073	0.956779
GCST90199829	3-methyladipate levels	Ulcerative Colitis	MR Egger	16	0.111365	0.797957	0.615065	1.03523
GCST90199829	3-methyladipate levels	Ulcerative Colitis	Weighted median	16	0.0412197	0.84669	0.721652	0.993393
GCST90199829	3-methyladipate levels	Ulcerative Colitis	Inverse variance weighted	16	0.0235873	0.873242	0.776549	0.981976
GCST90199829	3-methyladipate levels	Ulcerative Colitis	Simple mode	16	0.20909	0.845933	0.658904	1.08605
GCST90199829	3-methyladipate levels	Ulcerative Colitis	Weighted mode	16	0.195614	0.861043	0.693437	1.06916
GCST90199874	S-methylmethionine levels	Ulcerative Colitis	MR Egger	20	0.138097	1.36985	0.920569	2.03841
GCST90199874	S-methylmethionine levels	Ulcerative Colitis	Weighted median	20	0.242343	1.10314	0.935757	1.30046
GCST90199874	S-methylmethionine levels	Ulcerative Colitis	Inverse variance weighted	20	0.0452762	1.14332	1.00282	1.30351
GCST90199874	S-methylmethionine levels	Ulcerative Colitis	Simple mode	20	0.529941	1.10877	0.808115	1.52128
GCST90199874	S-methylmethionine levels	Ulcerative Colitis	Weighted mode	20	0.784744	1.04492	0.765736	1.42589
GCST90199894	4-oxo-retinoic acid levels	Ulcerative Colitis	MR Egger	15	0.465887	0.875512	0.618906	1.23851
GCST90199894	4-oxo-retinoic acid levels	Ulcerative Colitis	Weighted median	15	0.0525118	0.83911	0.702764	1.00191
GCST90199894	4-oxo-retinoic acid levels	Ulcerative Colitis	Inverse variance weighted	15	0.0119222	0.815655	0.695866	0.956064
GCST90199894	4-oxo-retinoic acid levels	Ulcerative Colitis	Simple mode	15	0.17711	0.829424	0.640872	1.07345
GCST90199894	4-oxo-retinoic acid levels	Ulcerative Colitis	Weighted mode	15	0.0931134	0.833321	0.683409	1.01612
GCST90199925	Succinimide levels	Ulcerative Colitis	MR Egger	21	0.0594815	1.08621	1.00184	1.17769
GCST90199925	Succinimide levels	Ulcerative Colitis	Weighted median	21	0.225123	1.05463	0.967778	1.14927
GCST90199925	Succinimide levels	Ulcerative Colitis	Inverse variance weighted	21	0.0473077	1.05655	1.00065	1.11556
GCST90199925	Succinimide levels	Ulcerative Colitis	Simple mode	21	0.626865	1.03529	0.902145	1.18808
GCST90199925	Succinimide levels	Ulcerative Colitis	Weighted mode	21	0.446265	1.03769	0.945229	1.13919
GCST90199957	3-(3-hydroxyphenyl)propionate sulfate levels	Ulcerative Colitis	MR Egger	20	0.00979857	0.749925	0.616868	0.911682
GCST90199957	3-(3-hydroxyphenyl)propionate sulfate levels	Ulcerative Colitis	Weighted median	20	0.0469453	0.881197	0.777834	0.998296
GCST90199957	3-(3-hydroxyphenyl)propionate sulfate levels	Ulcerative Colitis	Inverse variance weighted	20	0.010881	0.888484	0.811197	0.973135
GCST90199957	3-(3-hydroxyphenyl)propionate sulfate levels	Ulcerative Colitis	Simple mode	20	0.150235	0.854492	0.695712	1.04951
GCST90199957	3-(3-hydroxyphenyl)propionate sulfate levels	Ulcerative Colitis	Weighted mode	20	0.207744	0.884389	0.735287	1.06373
GCST90199964	Etiocholanolone glucuronide levels	Ulcerative Colitis	MR Egger	21	0.322492	0.943308	0.842842	1.05575
GCST90199964	Etiocholanolone glucuronide levels	Ulcerative Colitis	Weighted median	21	0.107871	0.917259	0.825599	1.0191
GCST90199964	Etiocholanolone glucuronide levels	Ulcerative Colitis	Inverse variance weighted	21	0.018789	0.913957	0.847875	0.985189
GCST90199964	Etiocholanolone glucuronide levels	Ulcerative Colitis	Simple mode	21	0.156509	0.880139	0.742564	1.0432
GCST90199964	Etiocholanolone glucuronide levels	Ulcerative Colitis	Weighted mode	21	0.0970843	0.917173	0.832098	1.01095
GCST90199988	Tyramine O-sulfate levels	Ulcerative Colitis	MR Egger	21	0.722107	1.03698	0.851417	1.26298
GCST90199988	Tyramine O-sulfate levels	Ulcerative Colitis	Weighted median	21	0.0724726	1.1463	0.98762	1.33048
GCST90199988	Tyramine O-sulfate levels	Ulcerative Colitis	Inverse variance weighted	21	0.019217	1.12617	1.01954	1.24394
GCST90199988	Tyramine O-sulfate levels	Ulcerative Colitis	Simple mode	21	0.145116	1.17952	0.95282	1.46017
GCST90199988	Tyramine O-sulfate levels	Ulcerative Colitis	Weighted mode	21	0.158407	1.1595	0.951255	1.41333
GCST90200003	P-cresol glucuronide levels	Ulcerative Colitis	MR Egger	22	0.208885	0.839226	0.64414	1.0934
GCST90200003	P-cresol glucuronide levels	Ulcerative Colitis	Weighted median	22	0.178851	0.90276	0.777671	1.04797
GCST90200003	P-cresol glucuronide levels	Ulcerative Colitis	Inverse variance weighted	22	0.0421265	0.885026	0.786681	0.995666
GCST90200003	P-cresol glucuronide levels	Ulcerative Colitis	Simple mode	22	0.111251	0.777371	0.577686	1.04608
GCST90200003	P-cresol glucuronide levels	Ulcerative Colitis	Weighted mode	22	0.579425	0.938529	0.752525	1.17051
GCST90200007	3-methoxycatechol sulfate (2) levels	Ulcerative Colitis	MR Egger	22	0.102979	1.17537	0.976516	1.41473
GCST90200007	3-methoxycatechol sulfate (2) levels	Ulcerative Colitis	Weighted median	22	0.00785064	1.19452	1.04781	1.36178
GCST90200007	3-methoxycatechol sulfate (2) levels	Ulcerative Colitis	Inverse variance weighted	22	0.00649402	1.14044	1.03746	1.25363
GCST90200007	3-methoxycatechol sulfate (2) levels	Ulcerative Colitis	Simple mode	22	0.0859841	1.27418	0.978922	1.65849
GCST90200007	3-methoxycatechol sulfate (2) levels	Ulcerative Colitis	Weighted mode	22	0.0615383	1.24849	1.00171	1.55608
GCST90200037	1-stearoyl-2-linoleoyl-gpc (18:0/18:2) levels	Ulcerative Colitis	MR Egger	20	0.00232586	1.54443	1.21431	1.96429
GCST90200037	1-stearoyl-2-linoleoyl-gpc (18:0/18:2) levels	Ulcerative Colitis	Weighted median	20	1.05849e-05	1.37821	1.19488	1.58966
GCST90200037	1-stearoyl-2-linoleoyl-gpc (18:0/18:2) levels	Ulcerative Colitis	Inverse variance weighted	20	4.35146e-05	1.26201	1.12877	1.41096
GCST90200037	1-stearoyl-2-linoleoyl-gpc (18:0/18:2) levels	Ulcerative Colitis	Simple mode	20	0.0285266	1.45354	1.06684	1.98042
GCST90200037	1-stearoyl-2-linoleoyl-gpc (18:0/18:2) levels	Ulcerative Colitis	Weighted mode	20	0.000178909	1.42265	1.22578	1.65112
GCST90200043	1-palmitoyl-2-docosahexaenoyl-gpc (16:0/22:6) levels	Ulcerative Colitis	MR Egger	23	0.0190818	0.727121	0.568573	0.929881
GCST90200043	1-palmitoyl-2-docosahexaenoyl-gpc (16:0/22:6) levels	Ulcerative Colitis	Weighted median	23	0.0935285	0.891252	0.779052	1.01961
GCST90200043	1-palmitoyl-2-docosahexaenoyl-gpc (16:0/22:6) levels	Ulcerative Colitis	Inverse variance weighted	23	0.00260883	0.859912	0.779434	0.948701
GCST90200043	1-palmitoyl-2-docosahexaenoyl-gpc (16:0/22:6) levels	Ulcerative Colitis	Simple mode	23	0.704493	0.949958	0.731096	1.23434
GCST90200043	1-palmitoyl-2-docosahexaenoyl-gpc (16:0/22:6) levels	Ulcerative Colitis	Weighted mode	23	0.482336	0.919549	0.730596	1.15737
GCST90200046	1-stearoyl-2-docosahexaenoyl-gpc (18:0/22:6) levels	Ulcerative Colitis	MR Egger	27	0.0374883	0.822514	0.690954	0.979125
GCST90200046	1-stearoyl-2-docosahexaenoyl-gpc (18:0/22:6) levels	Ulcerative Colitis	Weighted median	27	0.212417	0.922378	0.812365	1.04729
GCST90200046	1-stearoyl-2-docosahexaenoyl-gpc (18:0/22:6) levels	Ulcerative Colitis	Inverse variance weighted	27	0.0126134	0.89805	0.825291	0.977223
GCST90200046	1-stearoyl-2-docosahexaenoyl-gpc (18:0/22:6) levels	Ulcerative Colitis	Simple mode	27	0.960599	0.993988	0.784298	1.25974
GCST90200046	1-stearoyl-2-docosahexaenoyl-gpc (18:0/22:6) levels	Ulcerative Colitis	Weighted mode	27	0.845588	0.980125	0.802435	1.19716
GCST90200051	1-palmitoyl-2-dihomo-linolenoyl-GPC (16:0/20:3n3 or 6) levels	Ulcerative Colitis	MR Egger	26	0.00270726	1.26363	1.10167	1.44941
GCST90200051	1-palmitoyl-2-dihomo-linolenoyl-GPC (16:0/20:3n3 or 6) levels	Ulcerative Colitis	Weighted median	26	4.64714e-05	1.23303	1.11479	1.36381
GCST90200051	1-palmitoyl-2-dihomo-linolenoyl-GPC (16:0/20:3n3 or 6) levels	Ulcerative Colitis	Inverse variance weighted	26	0.000306921	1.14096	1.06211	1.22566
GCST90200051	1-palmitoyl-2-dihomo-linolenoyl-GPC (16:0/20:3n3 or 6) levels	Ulcerative Colitis	Simple mode	26	0.957938	1.00642	0.79543	1.27336
GCST90200051	1-palmitoyl-2-dihomo-linolenoyl-GPC (16:0/20:3n3 or 6) levels	Ulcerative Colitis	Weighted mode	26	0.00033067	1.23667	1.11881	1.36694
GCST90200061	1-(1-enyl-palmitoyl)-2-oleoyl-GPE (p-16:0/18:1) levels	Ulcerative Colitis	MR Egger	30	0.616377	0.953053	0.791275	1.14791
GCST90200061	1-(1-enyl-palmitoyl)-2-oleoyl-GPE (p-16:0/18:1) levels	Ulcerative Colitis	Weighted median	30	0.157337	0.918027	0.815401	1.03357
GCST90200061	1-(1-enyl-palmitoyl)-2-oleoyl-GPE (p-16:0/18:1) levels	Ulcerative Colitis	Inverse variance weighted	30	0.0465059	0.915404	0.83911	0.998635
GCST90200061	1-(1-enyl-palmitoyl)-2-oleoyl-GPE (p-16:0/18:1) levels	Ulcerative Colitis	Simple mode	30	0.619013	0.940843	0.741735	1.1934
GCST90200061	1-(1-enyl-palmitoyl)-2-oleoyl-GPE (p-16:0/18:1) levels	Ulcerative Colitis	Weighted mode	30	0.475251	0.926997	0.754875	1.13837
GCST90200072	Thioproline levels	Ulcerative Colitis	MR Egger	25	0.361165	0.929156	0.796083	1.08447
GCST90200072	Thioproline levels	Ulcerative Colitis	Weighted median	25	0.113012	0.899581	0.789222	1.02537
GCST90200072	Thioproline levels	Ulcerative Colitis	Inverse variance weighted	25	0.0365898	0.912774	0.83791	0.994327
GCST90200072	Thioproline levels	Ulcerative Colitis	Simple mode	25	0.370281	0.896023	0.707894	1.13415
GCST90200072	Thioproline levels	Ulcerative Colitis	Weighted mode	25	0.239007	0.901269	0.761332	1.06693
GCST90200132	Linolenoylcarnitine (C18:3) levels	Ulcerative Colitis	MR Egger	24	0.906479	0.985474	0.774172	1.25445
GCST90200132	Linolenoylcarnitine (C18:3) levels	Ulcerative Colitis	Weighted median	24	0.0340414	0.862504	0.752245	0.988925
GCST90200132	Linolenoylcarnitine (C18:3) levels	Ulcerative Colitis	Inverse variance weighted	24	0.0391101	0.902108	0.817997	0.994868
GCST90200132	Linolenoylcarnitine (C18:3) levels	Ulcerative Colitis	Simple mode	24	0.409176	0.908208	0.7256	1.13677
GCST90200132	Linolenoylcarnitine (C18:3) levels	Ulcerative Colitis	Weighted mode	24	0.109516	0.848333	0.698984	1.02959
GCST90200138	Docosatrienoate (22:3n6) levels	Ulcerative Colitis	MR Egger	16	0.0424522	0.722437	0.543025	0.961127
GCST90200138	Docosatrienoate (22:3n6) levels	Ulcerative Colitis	Weighted median	16	0.0574203	0.881556	0.774058	1.00398
GCST90200138	Docosatrienoate (22:3n6) levels	Ulcerative Colitis	Inverse variance weighted	16	0.0131262	0.874224	0.786125	0.972195
GCST90200138	Docosatrienoate (22:3n6) levels	Ulcerative Colitis	Simple mode	16	0.771898	0.960209	0.733293	1.25734
GCST90200138	Docosatrienoate (22:3n6) levels	Ulcerative Colitis	Weighted mode	16	0.686072	0.927711	0.649286	1.32553
GCST90200156	Cortolone glucuronide (1) levels	Ulcerative Colitis	MR Egger	26	0.0709071	1.16489	0.994356	1.36467
GCST90200156	Cortolone glucuronide (1) levels	Ulcerative Colitis	Weighted median	26	0.00904531	1.18857	1.04398	1.35318
GCST90200156	Cortolone glucuronide (1) levels	Ulcerative Colitis	Inverse variance weighted	26	0.0102074	1.12075	1.02738	1.2226
GCST90200156	Cortolone glucuronide (1) levels	Ulcerative Colitis	Simple mode	26	0.171729	1.19806	0.931446	1.54099
GCST90200156	Cortolone glucuronide (1) levels	Ulcerative Colitis	Weighted mode	26	0.0930314	1.21002	0.976945	1.4987
GCST90200179	Glyco-beta-muricholate levels	Ulcerative Colitis	MR Egger	25	0.100361	1.06005	0.991585	1.13325
GCST90200179	Glyco-beta-muricholate levels	Ulcerative Colitis	Weighted median	25	0.080221	1.05906	0.993116	1.12939
GCST90200179	Glyco-beta-muricholate levels	Ulcerative Colitis	Inverse variance weighted	25	0.00695261	1.06899	1.01844	1.12206
GCST90200179	Glyco-beta-muricholate levels	Ulcerative Colitis	Simple mode	25	0.284943	1.06724	0.94976	1.19925
GCST90200179	Glyco-beta-muricholate levels	Ulcerative Colitis	Weighted mode	25	0.0812743	1.05501	0.995885	1.11764
GCST90200187	Tetradecadienoate (14:2) levels	Ulcerative Colitis	MR Egger	15	0.0197396	0.680436	0.51221	0.903913
GCST90200187	Tetradecadienoate (14:2) levels	Ulcerative Colitis	Weighted median	15	0.00834611	0.801664	0.680225	0.944783
GCST90200187	Tetradecadienoate (14:2) levels	Ulcerative Colitis	Inverse variance weighted	15	0.001933	0.818812	0.721606	0.929112
GCST90200187	Tetradecadienoate (14:2) levels	Ulcerative Colitis	Simple mode	15	0.0554252	0.768395	0.600132	0.983836
GCST90200187	Tetradecadienoate (14:2) levels	Ulcerative Colitis	Weighted mode	15	0.0547011	0.803094	0.654225	0.985839
GCST90200228	3-hydroxyhexanoylcarnitine (1) levels	Ulcerative Colitis	MR Egger	18	0.193859	1.24799	0.906084	1.71891
GCST90200228	3-hydroxyhexanoylcarnitine (1) levels	Ulcerative Colitis	Weighted median	18	0.0539213	1.1546	0.997577	1.33635
GCST90200228	3-hydroxyhexanoylcarnitine (1) levels	Ulcerative Colitis	Inverse variance weighted	18	0.0308533	1.12399	1.01083	1.24981
GCST90200228	3-hydroxyhexanoylcarnitine (1) levels	Ulcerative Colitis	Simple mode	18	0.261068	1.17415	0.895723	1.53913
GCST90200228	3-hydroxyhexanoylcarnitine (1) levels	Ulcerative Colitis	Weighted mode	18	0.188959	1.20262	0.923357	1.56634
GCST90200253	Vanillic acid glycine levels	Ulcerative Colitis	MR Egger	23	0.239655	1.06427	0.962141	1.17724
GCST90200253	Vanillic acid glycine levels	Ulcerative Colitis	Weighted median	23	0.488374	1.0374	0.935065	1.15093
GCST90200253	Vanillic acid glycine levels	Ulcerative Colitis	Inverse variance weighted	23	0.0310177	1.07661	1.00676	1.15131
GCST90200253	Vanillic acid glycine levels	Ulcerative Colitis	Simple mode	23	0.179073	1.1427	0.946494	1.37958
GCST90200253	Vanillic acid glycine levels	Ulcerative Colitis	Weighted mode	23	0.444734	1.04248	0.938776	1.15764
GCST90200273	2-methoxyhydroquinone sulfate (2) levels	Ulcerative Colitis	MR Egger	22	0.656431	1.02587	0.918213	1.14616
GCST90200273	2-methoxyhydroquinone sulfate (2) levels	Ulcerative Colitis	Weighted median	22	0.260269	1.06787	0.952506	1.1972
GCST90200273	2-methoxyhydroquinone sulfate (2) levels	Ulcerative Colitis	Inverse variance weighted	22	0.0184044	1.08814	1.01434	1.16731
GCST90200273	2-methoxyhydroquinone sulfate (2) levels	Ulcerative Colitis	Simple mode	22	0.352649	1.09676	0.906573	1.32684
GCST90200273	2-methoxyhydroquinone sulfate (2) levels	Ulcerative Colitis	Weighted mode	22	0.296354	1.0584	0.953976	1.17425
GCST90200278	3-hydroxyoctanoylcarnitine (2) levels	Ulcerative Colitis	MR Egger	17	0.164499	1.20864	0.937418	1.55832
GCST90200278	3-hydroxyoctanoylcarnitine (2) levels	Ulcerative Colitis	Weighted median	17	0.0181339	1.19985	1.03155	1.39561
GCST90200278	3-hydroxyoctanoylcarnitine (2) levels	Ulcerative Colitis	Inverse variance weighted	17	0.0337303	1.1255	1.00913	1.25529
GCST90200278	3-hydroxyoctanoylcarnitine (2) levels	Ulcerative Colitis	Simple mode	17	0.170515	1.20278	0.934699	1.54775
GCST90200278	3-hydroxyoctanoylcarnitine (2) levels	Ulcerative Colitis	Weighted mode	17	0.100168	1.2052	0.97726	1.48629
GCST90200313	N1-methyladenosine levels	Ulcerative Colitis	MR Egger	34	0.124542	1.19198	0.958297	1.48265
GCST90200313	N1-methyladenosine levels	Ulcerative Colitis	Weighted median	34	0.110556	1.10238	0.977993	1.24259
GCST90200313	N1-methyladenosine levels	Ulcerative Colitis	Inverse variance weighted	34	0.00280187	1.14124	1.04652	1.24453
GCST90200313	N1-methyladenosine levels	Ulcerative Colitis	Simple mode	34	0.367589	1.11067	0.886713	1.39118
GCST90200313	N1-methyladenosine levels	Ulcerative Colitis	Weighted mode	34	0.387693	1.10164	0.886972	1.36827
GCST90200317	Homovanillate (hva) levels	Ulcerative Colitis	MR Egger	25	0.0187865	0.774201	0.634872	0.944106
GCST90200317	Homovanillate (hva) levels	Ulcerative Colitis	Weighted median	25	0.13159	0.912816	0.810751	1.02773
GCST90200317	Homovanillate (hva) levels	Ulcerative Colitis	Inverse variance weighted	25	0.00367813	0.878717	0.8053	0.958827
GCST90200317	Homovanillate (hva) levels	Ulcerative Colitis	Simple mode	25	0.5345	0.930642	0.744213	1.16377
GCST90200317	Homovanillate (hva) levels	Ulcerative Colitis	Weighted mode	25	0.424686	0.925392	0.767466	1.11582
GCST90200330	1-palmitoyl-2-linoleoyl-gpc (16:0/18:2) levels	Ulcerative Colitis	MR Egger	35	0.00213034	1.24043	1.09281	1.408
GCST90200330	1-palmitoyl-2-linoleoyl-gpc (16:0/18:2) levels	Ulcerative Colitis	Weighted median	35	0.0777758	1.09953	0.989497	1.2218
GCST90200330	1-palmitoyl-2-linoleoyl-gpc (16:0/18:2) levels	Ulcerative Colitis	Inverse variance weighted	35	0.000150211	1.13006	1.06083	1.20382
GCST90200330	1-palmitoyl-2-linoleoyl-gpc (16:0/18:2) levels	Ulcerative Colitis	Simple mode	35	0.950796	1.00683	0.812349	1.24787
GCST90200330	1-palmitoyl-2-linoleoyl-gpc (16:0/18:2) levels	Ulcerative Colitis	Weighted mode	35	0.000446355	1.32148	1.14822	1.52088
GCST90200456	X-11308 levels	Ulcerative Colitis	MR Egger	29	0.0866223	0.882842	0.769549	1.01281
GCST90200456	X-11308 levels	Ulcerative Colitis	Weighted median	29	0.244952	0.938743	0.843855	1.0443
GCST90200456	X-11308 levels	Ulcerative Colitis	Inverse variance weighted	29	0.0144413	0.912066	0.84722	0.981875
GCST90200456	X-11308 levels	Ulcerative Colitis	Simple mode	29	0.398784	0.924408	0.772291	1.10649
GCST90200456	X-11308 levels	Ulcerative Colitis	Weighted mode	29	0.184714	0.920961	0.817905	1.037
GCST90200473	X-11795 levels	Ulcerative Colitis	MR Egger	14	0.571025	0.933778	0.741508	1.1759
GCST90200473	X-11795 levels	Ulcerative Colitis	Weighted median	14	0.287931	0.91276	0.771326	1.08013
GCST90200473	X-11795 levels	Ulcerative Colitis	Inverse variance weighted	14	0.00475199	0.823696	0.719933	0.942414
GCST90200473	X-11795 levels	Ulcerative Colitis	Simple mode	14	0.714542	0.952071	0.735932	1.23169
GCST90200473	X-11795 levels	Ulcerative Colitis	Weighted mode	14	0.54091	0.933287	0.752358	1.15773
GCST90200481	X-12104 levels	Ulcerative Colitis	MR Egger	13	0.0859702	1.28893	0.990082	1.67798
GCST90200481	X-12104 levels	Ulcerative Colitis	Weighted median	13	0.152434	1.1362	0.953893	1.35335
GCST90200481	X-12104 levels	Ulcerative Colitis	Inverse variance weighted	13	0.0238934	1.16203	1.02007	1.32376
GCST90200481	X-12104 levels	Ulcerative Colitis	Simple mode	13	0.320044	1.16212	0.8749	1.54363
GCST90200481	X-12104 levels	Ulcerative Colitis	Weighted mode	13	0.216212	1.1534	0.930945	1.42901
GCST90200501	X-12731 levels	Ulcerative Colitis	MR Egger	28	0.180506	1.15572	0.940451	1.42025
GCST90200501	X-12731 levels	Ulcerative Colitis	Weighted median	28	0.574501	1.03311	0.922051	1.15756
GCST90200501	X-12731 levels	Ulcerative Colitis	Inverse variance weighted	28	0.0114987	1.10799	1.02328	1.19971
GCST90200501	X-12731 levels	Ulcerative Colitis	Simple mode	28	0.792403	1.02966	0.830013	1.27734
GCST90200501	X-12731 levels	Ulcerative Colitis	Weighted mode	28	0.989924	1.00126	0.824601	1.21577
GCST90200540	X-15461 levels	Ulcerative Colitis	MR Egger	24	0.151073	1.16644	0.952273	1.42878
GCST90200540	X-15461 levels	Ulcerative Colitis	Weighted median	24	0.0939886	1.12197	0.980586	1.28375
GCST90200540	X-15461 levels	Ulcerative Colitis	Inverse variance weighted	24	0.00403878	1.15625	1.04729	1.27654
GCST90200540	X-15461 levels	Ulcerative Colitis	Simple mode	24	0.370379	1.10561	0.891388	1.37131
GCST90200540	X-15461 levels	Ulcerative Colitis	Weighted mode	24	0.221369	1.1306	0.933652	1.3691
GCST90200560	X-17351 levels	Ulcerative Colitis	MR Egger	17	0.115675	1.3227	0.95257	1.83665
GCST90200560	X-17351 levels	Ulcerative Colitis	Weighted median	17	0.0341452	1.17201	1.01194	1.35741
GCST90200560	X-17351 levels	Ulcerative Colitis	Inverse variance weighted	17	0.0129711	1.14545	1.02909	1.27497
GCST90200560	X-17351 levels	Ulcerative Colitis	Simple mode	17	0.308451	1.14005	0.893021	1.45542
GCST90200560	X-17351 levels	Ulcerative Colitis	Weighted mode	17	0.250173	1.15058	0.913809	1.44869
GCST90200568	X-19438 levels	Ulcerative Colitis	MR Egger	24	0.119162	1.17429	0.967013	1.426
GCST90200568	X-19438 levels	Ulcerative Colitis	Weighted median	24	0.00202537	1.22476	1.0768	1.39305
GCST90200568	X-19438 levels	Ulcerative Colitis	Inverse variance weighted	24	0.000940139	1.16368	1.06372	1.27305
GCST90200568	X-19438 levels	Ulcerative Colitis	Simple mode	24	0.0800998	1.27098	0.983237	1.64293
GCST90200568	X-19438 levels	Ulcerative Colitis	Weighted mode	24	0.0439152	1.28687	1.02055	1.62268
GCST90200631	X-24306 levels	Ulcerative Colitis	MR Egger	25	0.0327089	1.1428	1.01853	1.28223
GCST90200631	X-24306 levels	Ulcerative Colitis	Weighted median	25	0.349705	1.05495	0.943059	1.18012
GCST90200631	X-24306 levels	Ulcerative Colitis	Inverse variance weighted	25	0.0336934	1.08645	1.00641	1.17286
GCST90200631	X-24306 levels	Ulcerative Colitis	Simple mode	25	0.018252	1.28085	1.0576	1.55121
GCST90200631	X-24306 levels	Ulcerative Colitis	Weighted mode	25	0.196536	1.07042	0.968165	1.18347
GCST90200635	X-24494 levels	Ulcerative Colitis	MR Egger	19	0.0154721	0.792999	0.66973	0.938957
GCST90200635	X-24494 levels	Ulcerative Colitis	Weighted median	19	0.125141	0.912587	0.811898	1.02576
GCST90200635	X-24494 levels	Ulcerative Colitis	Inverse variance weighted	19	0.00185502	0.862003	0.78505	0.946498
GCST90200635	X-24494 levels	Ulcerative Colitis	Simple mode	19	0.396617	0.925455	0.776993	1.10228
GCST90200635	X-24494 levels	Ulcerative Colitis	Weighted mode	19	0.242683	0.913043	0.787747	1.05827
GCST90200644	X-24728 levels	Ulcerative Colitis	MR Egger	32	0.668035	0.961491	0.804945	1.14848
GCST90200644	X-24728 levels	Ulcerative Colitis	Weighted median	32	0.133616	0.912093	0.808767	1.02862
GCST90200644	X-24728 levels	Ulcerative Colitis	Inverse variance weighted	32	0.0169253	0.90042	0.826152	0.981364
GCST90200644	X-24728 levels	Ulcerative Colitis	Simple mode	32	0.397746	0.900934	0.709797	1.14354
GCST90200644	X-24728 levels	Ulcerative Colitis	Weighted mode	32	0.835581	0.977938	0.793565	1.20515
GCST90200652	X-24949 levels	Ulcerative Colitis	MR Egger	22	0.710644	0.974824	0.853591	1.11328
GCST90200652	X-24949 levels	Ulcerative Colitis	Weighted median	22	0.477061	0.961712	0.86359	1.07098
GCST90200652	X-24949 levels	Ulcerative Colitis	Inverse variance weighted	22	0.0219541	0.921708	0.859615	0.988285
GCST90200652	X-24949 levels	Ulcerative Colitis	Simple mode	22	0.41458	0.925983	0.77261	1.1098
GCST90200652	X-24949 levels	Ulcerative Colitis	Weighted mode	22	0.921913	0.99416	0.885531	1.11612
GCST90200677	N-acetylphenylalanine levels	Ulcerative Colitis	MR Egger	25	0.65879	0.978458	0.889419	1.07641
GCST90200677	N-acetylphenylalanine levels	Ulcerative Colitis	Weighted median	25	0.195	0.952513	0.884942	1.02524
GCST90200677	N-acetylphenylalanine levels	Ulcerative Colitis	Inverse variance weighted	25	0.00749084	0.920075	0.865582	0.977999
GCST90200677	N-acetylphenylalanine levels	Ulcerative Colitis	Simple mode	25	0.910617	0.990275	0.83644	1.1724
GCST90200677	N-acetylphenylalanine levels	Ulcerative Colitis	Weighted mode	25	0.309267	0.961269	0.892229	1.03565
GCST90200694	2'-o-methylcytidine levels	Ulcerative Colitis	MR Egger	19	0.020408	1.09028	1.02039	1.16495
GCST90200694	2'-o-methylcytidine levels	Ulcerative Colitis	Weighted median	19	0.040917	1.06083	1.00244	1.12263
GCST90200694	2'-o-methylcytidine levels	Ulcerative Colitis	Inverse variance weighted	19	0.00633192	1.06874	1.01893	1.12099
GCST90200694	2'-o-methylcytidine levels	Ulcerative Colitis	Simple mode	19	0.280496	1.09274	0.934688	1.27752
GCST90200694	2'-o-methylcytidine levels	Ulcerative Colitis	Weighted mode	19	0.0593636	1.06281	1.00159	1.12776
GCST90200733	Adenosine 5'-diphosphate (ADP) to N-acetylglucosamine to N-acetylgalactosamine ratio	Ulcerative Colitis	MR Egger	22	0.2738	0.870488	0.683661	1.10837
GCST90200733	Adenosine 5'-diphosphate (ADP) to N-acetylglucosamine to N-acetylgalactosamine ratio	Ulcerative Colitis	Weighted median	22	0.0172578	0.862639	0.763851	0.974204
GCST90200733	Adenosine 5'-diphosphate (ADP) to N-acetylglucosamine to N-acetylgalactosamine ratio	Ulcerative Colitis	Inverse variance weighted	22	0.0109127	0.882659	0.801778	0.971699
GCST90200733	Adenosine 5'-diphosphate (ADP) to N-acetylglucosamine to N-acetylgalactosamine ratio	Ulcerative Colitis	Simple mode	22	0.0592524	0.752761	0.569432	0.995114
GCST90200733	Adenosine 5'-diphosphate (ADP) to N-acetylglucosamine to N-acetylgalactosamine ratio	Ulcerative Colitis	Weighted mode	22	0.0872566	0.792661	0.61493	1.02176
GCST90200734	Adenosine 5'-monophosphate (AMP) to palmitate (16:0) ratio	Ulcerative Colitis	MR Egger	18	0.58352	0.88816	0.586236	1.34558
GCST90200734	Adenosine 5'-monophosphate (AMP) to palmitate (16:0) ratio	Ulcerative Colitis	Weighted median	18	0.11563	0.868901	0.729364	1.03513
GCST90200734	Adenosine 5'-monophosphate (AMP) to palmitate (16:0) ratio	Ulcerative Colitis	Inverse variance weighted	18	0.0463223	0.857469	0.737096	0.997499
GCST90200734	Adenosine 5'-monophosphate (AMP) to palmitate (16:0) ratio	Ulcerative Colitis	Simple mode	18	0.311641	0.854528	0.635921	1.14828
GCST90200734	Adenosine 5'-monophosphate (AMP) to palmitate (16:0) ratio	Ulcerative Colitis	Weighted mode	18	0.28601	0.848192	0.632795	1.13691
GCST90200740	Arachidonate (20:4n6) to oleate to vaccenate (18:1) ratio	Ulcerative Colitis	MR Egger	19	0.00555553	0.823315	0.73016	0.928355
GCST90200740	Arachidonate (20:4n6) to oleate to vaccenate (18:1) ratio	Ulcerative Colitis	Weighted median	19	8.04254e-06	0.837678	0.775003	0.905422
GCST90200740	Arachidonate (20:4n6) to oleate to vaccenate (18:1) ratio	Ulcerative Colitis	Inverse variance weighted	19	0.00092256	0.879652	0.815392	0.948977
GCST90200740	Arachidonate (20:4n6) to oleate to vaccenate (18:1) ratio	Ulcerative Colitis	Simple mode	19	0.378709	0.91078	0.743482	1.11572
GCST90200740	Arachidonate (20:4n6) to oleate to vaccenate (18:1) ratio	Ulcerative Colitis	Weighted mode	19	0.000188439	0.839924	0.78069	0.903653
GCST90200749	Arachidonate (20:4n6) to pyruvate ratio	Ulcerative Colitis	MR Egger	14	0.154896	0.781907	0.569121	1.07425
GCST90200749	Arachidonate (20:4n6) to pyruvate ratio	Ulcerative Colitis	Weighted median	14	0.000568106	0.784485	0.683336	0.900607
GCST90200749	Arachidonate (20:4n6) to pyruvate ratio	Ulcerative Colitis	Inverse variance weighted	14	0.0212541	0.858359	0.753752	0.977485
GCST90200749	Arachidonate (20:4n6) to pyruvate ratio	Ulcerative Colitis	Simple mode	14	0.367957	0.855338	0.615937	1.18779
GCST90200749	Arachidonate (20:4n6) to pyruvate ratio	Ulcerative Colitis	Weighted mode	14	0.00129466	0.736252	0.635606	0.852835
GCST90200755	Inosine 5'-monophosphate (IMP) to phosphate ratio	Ulcerative Colitis	MR Egger	20	0.516071	1.06961	0.876503	1.30527
GCST90200755	Inosine 5'-monophosphate (IMP) to phosphate ratio	Ulcerative Colitis	Weighted median	20	0.278361	1.06887	0.947605	1.20564
GCST90200755	Inosine 5'-monophosphate (IMP) to phosphate ratio	Ulcerative Colitis	Inverse variance weighted	20	0.0264329	1.09383	1.01055	1.18398
GCST90200755	Inosine 5'-monophosphate (IMP) to phosphate ratio	Ulcerative Colitis	Simple mode	20	0.0915232	1.22	0.979772	1.51913
GCST90200755	Inosine 5'-monophosphate (IMP) to phosphate ratio	Ulcerative Colitis	Weighted mode	20	0.639049	1.0556	0.845027	1.31864
GCST90200764	Phosphate to uridine ratio	Ulcerative Colitis	MR Egger	29	0.20502	0.893482	0.753818	1.05902
GCST90200764	Phosphate to uridine ratio	Ulcerative Colitis	Weighted median	29	0.0580236	0.89672	0.80113	1.00372
GCST90200764	Phosphate to uridine ratio	Ulcerative Colitis	Inverse variance weighted	29	0.048402	0.912683	0.833523	0.99936
GCST90200764	Phosphate to uridine ratio	Ulcerative Colitis	Simple mode	29	0.259164	0.894629	0.740203	1.08127
GCST90200764	Phosphate to uridine ratio	Ulcerative Colitis	Weighted mode	29	0.124776	0.863119	0.719266	1.03574
GCST90200767	Phosphate to glucose ratio	Ulcerative Colitis	MR Egger	20	0.453905	1.05498	0.919879	1.20991
GCST90200767	Phosphate to glucose ratio	Ulcerative Colitis	Weighted median	20	0.426348	1.05864	0.919961	1.21822
GCST90200767	Phosphate to glucose ratio	Ulcerative Colitis	Inverse variance weighted	20	0.032832	1.10105	1.00789	1.20282
GCST90200767	Phosphate to glucose ratio	Ulcerative Colitis	Simple mode	20	0.0777685	1.25693	0.988362	1.59847
GCST90200767	Phosphate to glucose ratio	Ulcerative Colitis	Weighted mode	20	0.489574	1.04863	0.918892	1.19668
GCST90200781	Glucose to maltose ratio	Ulcerative Colitis	MR Egger	16	0.625178	1.11201	0.733138	1.68667
GCST90200781	Glucose to maltose ratio	Ulcerative Colitis	Weighted median	16	0.237664	1.10108	0.938442	1.2919
GCST90200781	Glucose to maltose ratio	Ulcerative Colitis	Inverse variance weighted	16	0.0299061	1.14763	1.01349	1.29953
GCST90200781	Glucose to maltose ratio	Ulcerative Colitis	Simple mode	16	0.301061	1.18102	0.871029	1.60134
GCST90200781	Glucose to maltose ratio	Ulcerative Colitis	Weighted mode	16	0.169425	1.2199	0.931357	1.59784
GCST90200789	Alpha-tocopherol to sulfate ratio	Ulcerative Colitis	MR Egger	18	0.204033	1.22262	0.908011	1.64623
GCST90200789	Alpha-tocopherol to sulfate ratio	Ulcerative Colitis	Weighted median	18	0.139122	1.13544	0.959539	1.34359
GCST90200789	Alpha-tocopherol to sulfate ratio	Ulcerative Colitis	Inverse variance weighted	18	0.0451807	1.13522	1.00272	1.28521
GCST90200789	Alpha-tocopherol to sulfate ratio	Ulcerative Colitis	Simple mode	18	0.766349	1.04817	0.772345	1.4225
GCST90200789	Alpha-tocopherol to sulfate ratio	Ulcerative Colitis	Weighted mode	18	0.382996	1.1337	0.861443	1.49199
GCST90200833	Cholate to adenosine 5'-monophosphate (AMP) ratio	Ulcerative Colitis	MR Egger	22	0.35883	1.08275	0.917219	1.27815
GCST90200833	Cholate to adenosine 5'-monophosphate (AMP) ratio	Ulcerative Colitis	Weighted median	22	0.0302959	1.1445	1.01293	1.29316
GCST90200833	Cholate to adenosine 5'-monophosphate (AMP) ratio	Ulcerative Colitis	Inverse variance weighted	22	0.0408324	1.09784	1.0039	1.20058
GCST90200833	Cholate to adenosine 5'-monophosphate (AMP) ratio	Ulcerative Colitis	Simple mode	22	0.130697	1.18008	0.960063	1.45053
GCST90200833	Cholate to adenosine 5'-monophosphate (AMP) ratio	Ulcerative Colitis	Weighted mode	22	0.195376	1.14201	0.940065	1.38733
GCST90200839	Adenosine 5'-diphosphate (ADP) to aspartate ratio	Ulcerative Colitis	MR Egger	26	0.530415	0.965814	0.867724	1.07499
GCST90200839	Adenosine 5'-diphosphate (ADP) to aspartate ratio	Ulcerative Colitis	Weighted median	26	0.0848016	0.926243	0.848952	1.01057
GCST90200839	Adenosine 5'-diphosphate (ADP) to aspartate ratio	Ulcerative Colitis	Inverse variance weighted	26	0.0448161	0.93501	0.875602	0.998448
GCST90200839	Adenosine 5'-diphosphate (ADP) to aspartate ratio	Ulcerative Colitis	Simple mode	26	0.471985	0.950566	0.829643	1.08911
GCST90200839	Adenosine 5'-diphosphate (ADP) to aspartate ratio	Ulcerative Colitis	Weighted mode	26	0.125133	0.93267	0.855728	1.01653
GCST90200851	Adenosine 5'-monophosphate (AMP) to glycine ratio	Ulcerative Colitis	MR Egger	23	0.0730022	1.17203	0.993915	1.38208
GCST90200851	Adenosine 5'-monophosphate (AMP) to glycine ratio	Ulcerative Colitis	Weighted median	23	0.060393	1.12116	0.995013	1.2633
GCST90200851	Adenosine 5'-monophosphate (AMP) to glycine ratio	Ulcerative Colitis	Inverse variance weighted	23	0.0372745	1.09518	1.00537	1.19302
GCST90200851	Adenosine 5'-monophosphate (AMP) to glycine ratio	Ulcerative Colitis	Simple mode	23	0.388016	1.09872	0.89102	1.35485
GCST90200851	Adenosine 5'-monophosphate (AMP) to glycine ratio	Ulcerative Colitis	Weighted mode	23	0.0581632	1.12881	1.00234	1.27123
GCST90200855	Phosphate to threonine ratio	Ulcerative Colitis	MR Egger	33	0.0381587	0.810916	0.670796	0.980304
GCST90200855	Phosphate to threonine ratio	Ulcerative Colitis	Weighted median	33	0.0249993	0.872479	0.774369	0.983018
GCST90200855	Phosphate to threonine ratio	Ulcerative Colitis	Inverse variance weighted	33	0.027993	0.90377	0.825777	0.989129
GCST90200855	Phosphate to threonine ratio	Ulcerative Colitis	Simple mode	33	0.255394	0.880583	0.710065	1.09205
GCST90200855	Phosphate to threonine ratio	Ulcerative Colitis	Weighted mode	33	0.110937	0.871835	0.739976	1.02719
GCST90200887	Cholesterol to cortisol ratio	Ulcerative Colitis	MR Egger	17	0.133056	0.795127	0.599208	1.0551
GCST90200887	Cholesterol to cortisol ratio	Ulcerative Colitis	Weighted median	17	0.0142559	0.799916	0.669119	0.95628
GCST90200887	Cholesterol to cortisol ratio	Ulcerative Colitis	Inverse variance weighted	17	0.00381178	0.827176	0.727407	0.94063
GCST90200887	Cholesterol to cortisol ratio	Ulcerative Colitis	Simple mode	17	0.02906	0.697574	0.519668	0.936386
GCST90200887	Cholesterol to cortisol ratio	Ulcerative Colitis	Weighted mode	17	0.0201313	0.721609	0.563204	0.924565
GCST90200904	Phosphate to linoleoyl-arachidonoyl-glycerol (18:2 to 20:4) [1] ratio	Ulcerative Colitis	MR Egger	23	0.0318297	1.20895	1.02842	1.42117
GCST90200904	Phosphate to linoleoyl-arachidonoyl-glycerol (18:2 to 20:4) [1] ratio	Ulcerative Colitis	Weighted median	23	0.004727	1.1827	1.05272	1.32872
GCST90200904	Phosphate to linoleoyl-arachidonoyl-glycerol (18:2 to 20:4) [1] ratio	Ulcerative Colitis	Inverse variance weighted	23	0.0366437	1.09146	1.00545	1.18484
GCST90200904	Phosphate to linoleoyl-arachidonoyl-glycerol (18:2 to 20:4) [1] ratio	Ulcerative Colitis	Simple mode	23	0.356462	1.12974	0.876468	1.45621
GCST90200904	Phosphate to linoleoyl-arachidonoyl-glycerol (18:2 to 20:4) [1] ratio	Ulcerative Colitis	Weighted mode	23	0.00257675	1.2357	1.09374	1.39609
GCST90200907	Retinol (Vitamin A) to linoleoyl-arachidonoyl-glycerol (18:2 to 20:4) [1] ratio	Ulcerative Colitis	MR Egger	24	0.188132	1.14678	0.941134	1.39737
GCST90200907	Retinol (Vitamin A) to linoleoyl-arachidonoyl-glycerol (18:2 to 20:4) [1] ratio	Ulcerative Colitis	Weighted median	24	0.00522579	1.17782	1.05001	1.32119
GCST90200907	Retinol (Vitamin A) to linoleoyl-arachidonoyl-glycerol (18:2 to 20:4) [1] ratio	Ulcerative Colitis	Inverse variance weighted	24	0.038395	1.10665	1.00543	1.21807
GCST90200907	Retinol (Vitamin A) to linoleoyl-arachidonoyl-glycerol (18:2 to 20:4) [1] ratio	Ulcerative Colitis	Simple mode	24	0.725823	1.04906	0.805315	1.36657
GCST90200907	Retinol (Vitamin A) to linoleoyl-arachidonoyl-glycerol (18:2 to 20:4) [1] ratio	Ulcerative Colitis	Weighted mode	24	0.00331917	1.24111	1.09063	1.41235
GCST90200909	Uridine to 2'-deoxyuridine ratio	Ulcerative Colitis	MR Egger	27	0.827985	0.975499	0.781737	1.21729
GCST90200909	Uridine to 2'-deoxyuridine ratio	Ulcerative Colitis	Weighted median	27	0.0171021	0.853328	0.749023	0.972158
GCST90200909	Uridine to 2'-deoxyuridine ratio	Ulcerative Colitis	Inverse variance weighted	27	0.0221825	0.901764	0.825297	0.985315
GCST90200909	Uridine to 2'-deoxyuridine ratio	Ulcerative Colitis	Simple mode	27	0.235789	0.844736	0.643248	1.10934
GCST90200909	Uridine to 2'-deoxyuridine ratio	Ulcerative Colitis	Weighted mode	27	0.0594729	0.803057	0.64568	0.998792
GCST90200920	Mannose to glycerol ratio	Ulcerative Colitis	MR Egger	19	0.0179911	1.2161	1.05041	1.40792
GCST90200920	Mannose to glycerol ratio	Ulcerative Colitis	Weighted median	19	0.0584994	1.1324	0.995537	1.28808
GCST90200920	Mannose to glycerol ratio	Ulcerative Colitis	Inverse variance weighted	19	0.0291995	1.10818	1.01045	1.21535
GCST90200920	Mannose to glycerol ratio	Ulcerative Colitis	Simple mode	19	0.389809	1.12128	0.869244	1.4464
GCST90200920	Mannose to glycerol ratio	Ulcerative Colitis	Weighted mode	19	0.0415013	1.19543	1.01931	1.40198
GCST90200921	Mannose to mannitol to sorbitol ratio	Ulcerative Colitis	MR Egger	21	0.980361	0.994359	0.637508	1.55096
GCST90200921	Mannose to mannitol to sorbitol ratio	Ulcerative Colitis	Weighted median	21	0.0446227	0.835505	0.701085	0.995696
GCST90200921	Mannose to mannitol to sorbitol ratio	Ulcerative Colitis	Inverse variance weighted	21	0.0015775	0.786029	0.676994	0.912625
GCST90200921	Mannose to mannitol to sorbitol ratio	Ulcerative Colitis	Simple mode	21	0.859779	0.965046	0.653586	1.42493
GCST90200921	Mannose to mannitol to sorbitol ratio	Ulcerative Colitis	Weighted mode	21	0.443557	0.86939	0.61207	1.23489
GCST90200938	Alpha-ketoglutarate to alanine ratio	Ulcerative Colitis	MR Egger	20	0.246298	0.896958	0.750812	1.07155
GCST90200938	Alpha-ketoglutarate to alanine ratio	Ulcerative Colitis	Weighted median	20	0.0189811	0.850849	0.743438	0.97378
GCST90200938	Alpha-ketoglutarate to alanine ratio	Ulcerative Colitis	Inverse variance weighted	20	0.0173699	0.892966	0.81344	0.980267
GCST90200938	Alpha-ketoglutarate to alanine ratio	Ulcerative Colitis	Simple mode	20	0.164508	0.836248	0.656227	1.06565
GCST90200938	Alpha-ketoglutarate to alanine ratio	Ulcerative Colitis	Weighted mode	20	0.105765	0.839539	0.686085	1.02732
GCST90200971	Leucine to phosphate ratio	Ulcerative Colitis	MR Egger	24	0.0207883	1.36539	1.0686	1.7446
GCST90200971	Leucine to phosphate ratio	Ulcerative Colitis	Weighted median	24	0.211898	1.0971	0.948544	1.26892
GCST90200971	Leucine to phosphate ratio	Ulcerative Colitis	Inverse variance weighted	24	0.012041	1.1457	1.03029	1.27403
GCST90200971	Leucine to phosphate ratio	Ulcerative Colitis	Simple mode	24	0.687271	1.04925	0.832723	1.32208
GCST90200971	Leucine to phosphate ratio	Ulcerative Colitis	Weighted mode	24	0.474763	1.07856	0.879538	1.32262
GCST90200981	Caffeine to linoleate (18:2n6) ratio	Ulcerative Colitis	MR Egger	14	0.944508	1.00668	0.837826	1.20957
GCST90200981	Caffeine to linoleate (18:2n6) ratio	Ulcerative Colitis	Weighted median	14	0.192574	1.10376	0.951442	1.28046
GCST90200981	Caffeine to linoleate (18:2n6) ratio	Ulcerative Colitis	Inverse variance weighted	14	0.0159052	1.13647	1.02422	1.26103
GCST90200981	Caffeine to linoleate (18:2n6) ratio	Ulcerative Colitis	Simple mode	14	0.44385	1.09486	0.874327	1.37103
GCST90200981	Caffeine to linoleate (18:2n6) ratio	Ulcerative Colitis	Weighted mode	14	0.388484	1.08036	0.911645	1.28031
GCST90201000	Serine to threonine ratio	Ulcerative Colitis	MR Egger	23	0.0400161	0.804237	0.661722	0.977446
GCST90201000	Serine to threonine ratio	Ulcerative Colitis	Weighted median	23	0.0264647	0.889312	0.801791	0.986386
GCST90201000	Serine to threonine ratio	Ulcerative Colitis	Inverse variance weighted	23	0.0349185	0.899574	0.815317	0.992537
GCST90201000	Serine to threonine ratio	Ulcerative Colitis	Simple mode	23	0.123459	0.870587	0.734794	1.03148
GCST90201000	Serine to threonine ratio	Ulcerative Colitis	Weighted mode	23	0.0161308	0.88222	0.802868	0.969415

## Sheet: Table S7
Table S7. The causal effects of blood metabolites on UC
exposureID	exposure	outcome	Q	Q.pval	MR.Egger.Intercept	MR.Egger.Intercept.pval	MR.PRESSO.Global.Test	MR.PRESSO.Global.Test.pval
GCST90199628	3-methylhistidine levels	Ulcerative Colitis	34.2177	0.159808	-0.0160806	0.221437	37.0421	0.165
GCST90199639	Imidazole lactate levels	Ulcerative Colitis	33.3707	0.185109	0.0059226	0.54569	34.7758	0.252
GCST90199676	1-oleoylglycerol (18:1) levels	Ulcerative Colitis	24.989	0.678818	-0.00646394	0.605662	26.347	0.708
GCST90199683	Indoleacetate levels	Ulcerative Colitis	22.3077	0.766852	0.0249143	0.0537358	23.7044	0.804
GCST90199697	Dodecanedioate levels	Ulcerative Colitis	25.6742	0.316488	-0.00118657	0.93673	28.4472	0.33
GCST90199742	1-linoleoyl-gpc (18:2) levels	Ulcerative Colitis	57.6779	0.000799313	0.018773	0.177398	63.4016	0.001
GCST90199743	Stearoylcarnitine levels	Ulcerative Colitis	41.0314	0.00239029	0.0166715	0.493502	45.4749	0.004
GCST90199775	Gamma-glutamylisoleucine levels	Ulcerative Colitis	9.67786	0.839499	0.00355952	0.755986	11.0879	0.858
GCST90199788	1-arachidonoyl-gpc (20:4n6) levels	Ulcerative Colitis	44.7937	0.0123995	0.0128136	0.184143	57.1375	0.051
GCST90199791	1-arachidonoyl-GPE (20:4n6) levels	Ulcerative Colitis	47.8641	0.0354028	0.00389522	0.693825	55.5637	0.028
GCST90199829	3-methyladipate levels	Ulcerative Colitis	15.913	0.387856	0.0121716	0.45799	17.6501	0.451
GCST90199874	S-methylmethionine levels	Ulcerative Colitis	28.5493	0.0734125	-0.0218099	0.357378	31.6733	0.066
GCST90199894	4-oxo-retinoic acid levels	Ulcerative Colitis	23.7624	0.0489407	-0.00909048	0.65747	26.0553	0.068
GCST90199925	Succinimide levels	Ulcerative Colitis	15.7296	0.733253	-0.00865352	0.376025	18.9992	0.658
GCST90199957	3-(3-hydroxyphenyl)propionate sulfate levels	Ulcerative Colitis	10.1998	0.947844	0.0345341	0.0704683	11.3108	0.944
GCST90199964	Etiocholanolone glucuronide levels	Ulcerative Colitis	12.07	0.913645	-0.00748756	0.46959	12.7553	0.945
GCST90199988	Tyramine O-sulfate levels	Ulcerative Colitis	11.7351	0.924892	0.0138567	0.354067	12.9353	0.943
GCST90200003	P-cresol glucuronide levels	Ulcerative Colitis	28.3963	0.129265	0.00730121	0.663355	31.2382	0.146
GCST90200007	3-methoxycatechol sulfate (2) levels	Ulcerative Colitis	20.6038	0.483358	-0.00450581	0.713343	22.4234	0.51
GCST90200037	1-stearoyl-2-linoleoyl-gpc (18:0/18:2) levels	Ulcerative Colitis	26.3665	0.120297	-0.0261765	0.0837659	32.1262	0.117
GCST90200043	1-palmitoyl-2-docosahexaenoyl-gpc (16:0/22:6) levels	Ulcerative Colitis	29.1343	0.141067	0.0246172	0.161426	34.7381	0.125
GCST90200046	1-stearoyl-2-docosahexaenoyl-gpc (18:0/22:6) levels	Ulcerative Colitis	35.199	0.107412	0.0142304	0.270103	44.4765	0.052
GCST90200051	1-palmitoyl-2-dihomo-linolenoyl-GPC (16:0/20:3n3 or 6) levels	Ulcerative Colitis	25.569	0.430878	-0.0177249	0.101325	36.161	0.254
GCST90200061	1-(1-enyl-palmitoyl)-2-oleoyl-GPE (p-16:0/18:1) levels	Ulcerative Colitis	33.1678	0.271021	-0.00595441	0.633329	36.024	0.286
GCST90200072	Thioproline levels	Ulcerative Colitis	22.5345	0.547395	-0.0030001	0.788914	24.555	0.549
GCST90200132	Linolenoylcarnitine (C18:3) levels	Ulcerative Colitis	16.4772	0.834094	-0.011047	0.440626	18.0396	0.832
GCST90200138	Docosatrienoate (22:3n6) levels	Ulcerative Colitis	24.052	0.0642163	0.0315894	0.182177	31.6589	0.057
GCST90200156	Cortolone glucuronide (1) levels	Ulcerative Colitis	22.7844	0.590149	-0.00635588	0.572292	24.9201	0.597
GCST90200179	Glyco-beta-muricholate levels	Ulcerative Colitis	19.0176	0.751049	0.00306547	0.723368	21.9404	0.745
GCST90200187	Tetradecadienoate (14:2) levels	Ulcerative Colitis	18.0382	0.205045	0.0241303	0.180574	20.2022	0.257
GCST90200228	3-hydroxyhexanoylcarnitine (1) levels	Ulcerative Colitis	14.4148	0.63755	-0.0132442	0.506811	16.8202	0.616
GCST90200253	Vanillic acid glycine levels	Ulcerative Colitis	22.1122	0.453211	0.00257518	0.763307	24.4581	0.497
GCST90200273	2-methoxyhydroquinone sulfate (2) levels	Ulcerative Colitis	20.1114	0.514213	0.0151439	0.193261	21.8449	0.595
GCST90200278	3-hydroxyoctanoylcarnitine (2) levels	Ulcerative Colitis	10.1632	0.857969	-0.00798291	0.551866	11.337	0.855
GCST90200313	N1-methyladenosine levels	Ulcerative Colitis	32.8258	0.475787	-0.00554162	0.672566	34.6232	0.475
GCST90200317	Homovanillate (hva) levels	Ulcerative Colitis	20.8367	0.648341	0.0178422	0.176985	22.5431	0.673
GCST90200330	1-palmitoyl-2-linoleoyl-gpc (16:0/18:2) levels	Ulcerative Colitis	30.6589	0.632177	-0.0153324	0.105728	37.1121	0.487
GCST90200456	X-11308 levels	Ulcerative Colitis	24.7553	0.641119	0.00552912	0.586219	25.8896	0.702
GCST90200473	X-11795 levels	Ulcerative Colitis	16.1449	0.241394	-0.0201257	0.218999	18.8931	0.273
GCST90200481	X-12104 levels	Ulcerative Colitis	13.0343	0.366551	-0.0161574	0.393398	14.6643	0.418
GCST90200501	X-12731 levels	Ulcerative Colitis	28.0818	0.406765	-0.00622551	0.666543	30.414	0.436
GCST90200540	X-15461 levels	Ulcerative Colitis	11.1971	0.981086	-0.00106587	0.923474	12.1172	0.986
GCST90200560	X-17351 levels	Ulcerative Colitis	13.0158	0.671603	-0.0185017	0.377811	14.707	0.678
GCST90200568	X-19438 levels	Ulcerative Colitis	16.358	0.839519	-0.00121554	0.918677	18.4095	0.82
GCST90200631	X-24306 levels	Ulcerative Colitis	28.7266	0.230588	-0.0107889	0.263372	31.1605	0.266
GCST90200635	X-24494 levels	Ulcerative Colitis	25.0448	0.123688	0.0171913	0.263075	27.8674	0.161
GCST90200644	X-24728 levels	Ulcerative Colitis	25.6769	0.736658	-0.0094921	0.414591	27.1863	0.759
GCST90200652	X-24949 levels	Ulcerative Colitis	20.4753	0.491358	-0.0104518	0.342819	24.1624	0.448
GCST90200677	N-acetylphenylalanine levels	Ulcerative Colitis	22.4105	0.554778	-0.0144197	0.113632	24.8352	0.593
GCST90200694	2'-o-methylcytidine levels	Ulcerative Colitis	17.3221	0.501072	-0.00704917	0.406533	18.9528	0.616
GCST90200733	Adenosine 5'-diphosphate (ADP) to N-acetylglucosamine to N-acetylgalactosamine ratio	Ulcerative Colitis	32.2781	0.0548608	0.0021477	0.903058	35.6075	0.091
GCST90200734	Adenosine 5'-monophosphate (AMP) to palmitate (16:0) ratio	Ulcerative Colitis	30.1581	0.0252274	-0.00377087	0.860205	35.2204	0.014
GCST90200740	Arachidonate (20:4n6) to oleate to vaccenate (18:1) ratio	Ulcerative Colitis	24.5707	0.137206	0.0171005	0.187723	40.2527	0.186
GCST90200749	Arachidonate (20:4n6) to pyruvate ratio	Ulcerative Colitis	24.1194	0.0300492	0.0170865	0.538026	42.5433	0.059
GCST90200755	Inosine 5'-monophosphate (IMP) to phosphate ratio	Ulcerative Colitis	18.2265	0.507357	0.00360666	0.81271	20.8175	0.491
GCST90200764	Phosphate to uridine ratio	Ulcerative Colitis	39.7075	0.0701967	0.00412735	0.772599	42.7604	0.074
GCST90200767	Phosphate to glucose ratio	Ulcerative Colitis	15.9051	0.663601	0.00767227	0.434032	18.1655	0.678
GCST90200781	Glucose to maltose ratio	Ulcerative Colitis	19.3776	0.197131	0.00387941	0.878279	22.1251	0.233
GCST90200789	Alpha-tocopherol to sulfate ratio	Ulcerative Colitis	10.5888	0.877126	-0.00875142	0.598188	11.8388	0.894
GCST90200833	Cholate to adenosine 5'-monophosphate (AMP) ratio	Ulcerative Colitis	23.9848	0.293793	0.00261632	0.846493	26.1442	0.317
GCST90200839	Adenosine 5'-diphosphate (ADP) to aspartate ratio	Ulcerative Colitis	37.3833	0.0530749	-0.00975736	0.457725	39.396	0.076
GCST90200851	Adenosine 5'-monophosphate (AMP) to glycine ratio	Ulcerative Colitis	12.9103	0.935631	-0.012094	0.356203	14.1861	0.937
GCST90200855	Phosphate to threonine ratio	Ulcerative Colitis	40.0814	0.154422	0.0146801	0.213542	42.8513	0.16
GCST90200887	Cholesterol to cortisol ratio	Ulcerative Colitis	18.3654	0.302937	0.00570846	0.761008	20.7759	0.296
GCST90200904	Phosphate to linoleoyl-arachidonoyl-glycerol (18:2 to 20:4) [1] ratio	Ulcerative Colitis	27.7316	0.184748	-0.0165231	0.168332	40.0176	0.111
GCST90200907	Retinol (Vitamin A) to linoleoyl-arachidonoyl-glycerol (18:2 to 20:4) [1] ratio	Ulcerative Colitis	39.6141	0.0169716	-0.0060049	0.688363	49.7546	0.019
GCST90200909	Uridine to 2'-deoxyuridine ratio	Ulcerative Colitis	27.7631	0.370213	-0.0107427	0.454174	30.5347	0.36
GCST90200920	Mannose to glycerol ratio	Ulcerative Colitis	21.316	0.263769	-0.0167083	0.136241	28.3984	0.213
GCST90200921	Mannose to mannitol to sorbitol ratio	Ulcerative Colitis	37.6655	0.00972664	-0.0275471	0.285141	41.8805	0.01
GCST90200938	Alpha-ketoglutarate to alanine ratio	Ulcerative Colitis	12.6778	0.854649	-0.000677095	0.954597	14.6481	0.833
GCST90200971	Leucine to phosphate ratio	Ulcerative Colitis	17.679	0.774659	-0.02202	0.133854	18.8835	0.812
GCST90200981	Caffeine to linoleate (18:2n6) ratio	Ulcerative Colitis	9.05796	0.768552	0.0235649	0.14219	10.6794	0.761
GCST90201000	Serine to threonine ratio	Ulcerative Colitis	40.1838	0.0102892	0.017325	0.208729	41.8601	0.024

## Sheet: Table S8
Table S8. The causal effects of 4 gut microbial taxas on 6 plasma metabolites
exposureID	exposure	outcomeID	outcome	method	nsnp	p.value	OR	OR_lci95	OR_uci95
GCST90027711	k_Bacteria.p_Firmicutes.c_Clostridia.o_Clostridiales.f_Lachnospiraceae.g_Dorea	GCST90199743	Stearoylcarnitine levels	MR Egger	4	0.544702	1.59062	0.452149	5.59567
GCST90027711	k_Bacteria.p_Firmicutes.c_Clostridia.o_Clostridiales.f_Lachnospiraceae.g_Dorea	GCST90199743	Stearoylcarnitine levels	Weighted median	4	0.134708	1.19013	0.947413	1.49504
GCST90027711	k_Bacteria.p_Firmicutes.c_Clostridia.o_Clostridiales.f_Lachnospiraceae.g_Dorea	GCST90199743	Stearoylcarnitine levels	Inverse variance weighted	4	0.048499	1.21316	1.00127	1.4699
GCST90027711	k_Bacteria.p_Firmicutes.c_Clostridia.o_Clostridiales.f_Lachnospiraceae.g_Dorea	GCST90199743	Stearoylcarnitine levels	Simple mode	4	0.336576	1.1847	0.885534	1.58492
GCST90027711	k_Bacteria.p_Firmicutes.c_Clostridia.o_Clostridiales.f_Lachnospiraceae.g_Dorea	GCST90199743	Stearoylcarnitine levels	Weighted mode	4	0.327142	1.18418	0.891723	1.57256
GCST90027711	k_Bacteria.p_Firmicutes.c_Clostridia.o_Clostridiales.f_Lachnospiraceae.g_Dorea	GCST90200278	3-hydroxyoctanoylcarnitine levels	MR Egger	4	0.238286	2.85926	0.828686	9.86548
GCST90027711	k_Bacteria.p_Firmicutes.c_Clostridia.o_Clostridiales.f_Lachnospiraceae.g_Dorea	GCST90200278	3-hydroxyoctanoylcarnitine levels	Weighted median	4	0.109989	1.20923	0.95791	1.52648
GCST90027711	k_Bacteria.p_Firmicutes.c_Clostridia.o_Clostridiales.f_Lachnospiraceae.g_Dorea	GCST90200278	3-hydroxyoctanoylcarnitine levels	Inverse variance weighted	4	0.0174579	1.2576	1.04102	1.51923
GCST90027711	k_Bacteria.p_Firmicutes.c_Clostridia.o_Clostridiales.f_Lachnospiraceae.g_Dorea	GCST90200278	3-hydroxyoctanoylcarnitine levels	Simple mode	4	0.480459	1.15032	0.817444	1.61876
GCST90027711	k_Bacteria.p_Firmicutes.c_Clostridia.o_Clostridiales.f_Lachnospiraceae.g_Dorea	GCST90200278	3-hydroxyoctanoylcarnitine levels	Weighted mode	4	0.411799	1.15803	0.855822	1.56695
GCST90027751	k_Bacteria.p_Proteobacteria	GCST90199791	1-arachidonoyl-GPE (20:4n6) levels	MR Egger	11	0.179252	1.40974	0.888049	2.23789
GCST90027751	k_Bacteria.p_Proteobacteria	GCST90199791	1-arachidonoyl-GPE (20:4n6) levels	Weighted median	11	0.12202	1.14376	0.964706	1.35606
GCST90027751	k_Bacteria.p_Proteobacteria	GCST90199791	1-arachidonoyl-GPE (20:4n6) levels	Inverse variance weighted	11	0.0293206	1.14146	1.0134	1.28572
GCST90027751	k_Bacteria.p_Proteobacteria	GCST90199791	1-arachidonoyl-GPE (20:4n6) levels	Simple mode	11	0.666529	1.06627	0.803227	1.41545
GCST90027751	k_Bacteria.p_Proteobacteria	GCST90199791	1-arachidonoyl-GPE (20:4n6) levels	Weighted mode	11	0.731676	1.05173	0.79463	1.39201
GCST90027840	k_Bacteria.p_Firmicutes.c_Clostridia.o_Clostridiales.f_Lachnospiraceae.g_Blautia.s_Ruminococcus_obeum	GCST90199957	3-(3-hydroxyphenyl)propionate sulfate levels	MR Egger	13	0.023097	1.76803	1.15763	2.70027
GCST90027840	k_Bacteria.p_Firmicutes.c_Clostridia.o_Clostridiales.f_Lachnospiraceae.g_Blautia.s_Ruminococcus_obeum	GCST90199957	3-(3-hydroxyphenyl)propionate sulfate levels	Weighted median	13	0.0986765	1.13025	0.977371	1.30704
GCST90027840	k_Bacteria.p_Firmicutes.c_Clostridia.o_Clostridiales.f_Lachnospiraceae.g_Blautia.s_Ruminococcus_obeum	GCST90199957	3-(3-hydroxyphenyl)propionate sulfate levels	Inverse variance weighted	13	0.0197232	1.14297	1.02152	1.27885
GCST90027840	k_Bacteria.p_Firmicutes.c_Clostridia.o_Clostridiales.f_Lachnospiraceae.g_Blautia.s_Ruminococcus_obeum	GCST90199957	3-(3-hydroxyphenyl)propionate sulfate levels	Simple mode	13	0.344013	1.14353	0.875703	1.49328
GCST90027840	k_Bacteria.p_Firmicutes.c_Clostridia.o_Clostridiales.f_Lachnospiraceae.g_Blautia.s_Ruminococcus_obeum	GCST90199957	3-(3-hydroxyphenyl)propionate sulfate levels	Weighted mode	13	0.306388	1.14957	0.890175	1.48456
GCST90027840	k_Bacteria.p_Firmicutes.c_Clostridia.o_Clostridiales.f_Lachnospiraceae.g_Blautia.s_Ruminococcus_obeum	GCST90200072	Thioproline levels	MR Egger	13	0.0992276	1.42149	0.969331	2.08456
GCST90027840	k_Bacteria.p_Firmicutes.c_Clostridia.o_Clostridiales.f_Lachnospiraceae.g_Blautia.s_Ruminococcus_obeum	GCST90200072	Thioproline levels	Weighted median	13	0.317494	1.06848	0.938344	1.21667
GCST90027840	k_Bacteria.p_Firmicutes.c_Clostridia.o_Clostridiales.f_Lachnospiraceae.g_Blautia.s_Ruminococcus_obeum	GCST90200072	Thioproline levels	Inverse variance weighted	13	0.0222565	1.12817	1.01734	1.25106
GCST90027840	k_Bacteria.p_Firmicutes.c_Clostridia.o_Clostridiales.f_Lachnospiraceae.g_Blautia.s_Ruminococcus_obeum	GCST90200072	Thioproline levels	Simple mode	13	0.717723	1.04403	0.831061	1.31156
GCST90027840	k_Bacteria.p_Firmicutes.c_Clostridia.o_Clostridiales.f_Lachnospiraceae.g_Blautia.s_Ruminococcus_obeum	GCST90200072	Thioproline levels	Weighted mode	13	0.702748	1.04403	0.841171	1.2958
GCST90027855	k_Bacteria.p_Firmicutes.c_Clostridia.o_Clostridiales.f_Lachnospiraceae.g_Roseburia.s_Roseburia_intestinalis	GCST90199743	Stearoylcarnitine levels	MR Egger	9	0.355321	1.25598	0.799728	1.97254
GCST90027855	k_Bacteria.p_Firmicutes.c_Clostridia.o_Clostridiales.f_Lachnospiraceae.g_Roseburia.s_Roseburia_intestinalis	GCST90199743	Stearoylcarnitine levels	Weighted median	9	0.0601172	1.16071	0.993673	1.35583
GCST90027855	k_Bacteria.p_Firmicutes.c_Clostridia.o_Clostridiales.f_Lachnospiraceae.g_Roseburia.s_Roseburia_intestinalis	GCST90199743	Stearoylcarnitine levels	Inverse variance weighted	9	0.0277547	1.13344	1.0138	1.26721
GCST90027855	k_Bacteria.p_Firmicutes.c_Clostridia.o_Clostridiales.f_Lachnospiraceae.g_Roseburia.s_Roseburia_intestinalis	GCST90199743	Stearoylcarnitine levels	Simple mode	9	0.268298	1.16027	0.908224	1.48227
GCST90027855	k_Bacteria.p_Firmicutes.c_Clostridia.o_Clostridiales.f_Lachnospiraceae.g_Roseburia.s_Roseburia_intestinalis	GCST90199743	Stearoylcarnitine levels	Weighted mode	9	0.292984	1.15506	0.898645	1.48463
GCST90027855	k_Bacteria.p_Firmicutes.c_Clostridia.o_Clostridiales.f_Lachnospiraceae.g_Roseburia.s_Roseburia_intestinalis	GCST90200179	Glyco-beta-muricholate levels	MR Egger	9	0.727916	1.08951	0.685068	1.73273
GCST90027855	k_Bacteria.p_Firmicutes.c_Clostridia.o_Clostridiales.f_Lachnospiraceae.g_Roseburia.s_Roseburia_intestinalis	GCST90200179	Glyco-beta-muricholate levels	Weighted median	9	0.434277	0.938025	0.79903	1.1012
GCST90027855	k_Bacteria.p_Firmicutes.c_Clostridia.o_Clostridiales.f_Lachnospiraceae.g_Roseburia.s_Roseburia_intestinalis	GCST90200179	Glyco-beta-muricholate levels	Inverse variance weighted	9	0.0366822	0.879311	0.779366	0.992073
GCST90027855	k_Bacteria.p_Firmicutes.c_Clostridia.o_Clostridiales.f_Lachnospiraceae.g_Roseburia.s_Roseburia_intestinalis	GCST90200179	Glyco-beta-muricholate levels	Simple mode	9	0.826559	0.968539	0.734408	1.27731
GCST90027855	k_Bacteria.p_Firmicutes.c_Clostridia.o_Clostridiales.f_Lachnospiraceae.g_Roseburia.s_Roseburia_intestinalis	GCST90200179	Glyco-beta-muricholate levels	Weighted mode	9	0.833501	0.970339	0.73946	1.27331

## Sheet: Table S9
Table S9. The causal effects of 4 gut microbial taxas on 6 plasma metabolites
exposureID	exposure	outcomeID	outcome	Q	Q.pval	MR.Egger.Intercept	MR.Egger.Intercept.pval	MR.PRESSO.Global.Test	MR.PRESSO.Global.Test.pval
GCST90027711	k_Bacteria.p_Firmicutes.c_Clostridia.o_Clostridiales.f_Lachnospiraceae.g_Dorea	GCST90199743	Stearoylcarnitine levels	0.245329	0.96996	-0.027897	0.710887	0.434378	0.971
GCST90027711	k_Bacteria.p_Firmicutes.c_Clostridia.o_Clostridiales.f_Lachnospiraceae.g_Dorea	GCST90200278	3-hydroxyoctanoylcarnitine levels	1.89135	0.595261	-0.0845833	0.31897	3.29159	0.659
GCST90027751	k_Bacteria.p_Proteobacteria	GCST90199791	1-arachidonoyl-GPE (20:4n6) levels	8.09657	0.619404	-0.0221399	0.378346	9.819	0.626
GCST90027840	k_Bacteria.p_Firmicutes.c_Clostridia.o_Clostridiales.f_Lachnospiraceae.g_Blautia.s_Ruminococcus_obeum	GCST90199957	3-(3-hydroxyphenyl)propionate sulfate levels	8.36568	0.755941	-0.0522109	0.0602198	9.98576	0.775
GCST90027840	k_Bacteria.p_Firmicutes.c_Clostridia.o_Clostridiales.f_Lachnospiraceae.g_Blautia.s_Ruminococcus_obeum	GCST90200072	Thioproline levels	14.7282	0.256637	-0.0275928	0.245483	17.3566	0.246
GCST90027855	k_Bacteria.p_Firmicutes.c_Clostridia.o_Clostridiales.f_Lachnospiraceae.g_Roseburia.s_Roseburia_intestinalis	GCST90199743	Stearoylcarnitine levels	8.04391	0.429193	-0.0122308	0.658322	10.0579	0.463
GCST90027855	k_Bacteria.p_Firmicutes.c_Clostridia.o_Clostridiales.f_Lachnospiraceae.g_Roseburia.s_Roseburia_intestinalis	GCST90200179	Glyco-beta-muricholate levels	6.54135	0.586825	-0.0255278	0.379586	8.24663	0.605
